# Supplementary material for: Creatinine- and Cystatin C-Based Incidence of Chronic Kidney Disease and Acute Kidney Disease in AKI Survivors
Source: Crit Care Res Pract. 2018 Sep 27;2018:7698090. doi: 10.1155/2018/7698090 (PMC6180984; doi:10.1155/2018/7698090)
Supplement: Supplementary Materials — S1: GFR estimating formulae. Table S2: baseline characteristics of all ICU patients. Figure S3: admission reason for recruited patients. Table S4: creatinine and cystatin C values for patients who attended follow-up at any time. Table S5: CKD stage according to creatinine- and cystatin C-based equations. S6: study database (excel file). [file 7698090.f1.zip]

Archive with 2 entries (2 files):
- 7698090.f1/mat.7698090.v2.docx
- 7698090.f1/S6 Study database.xls
