# Supplementary material for: Creatinine- and Cystatin C-Based Incidence of Chronic Kidney Disease and Acute Kidney Disease in AKI Survivors
Source: Crit Care Res Pract. 2018 Sep 27;2018:7698090. doi: 10.1155/2018/7698090 (PMC6180984; doi:10.1155/2018/7698090)
Supplement: Supplementary Materials — S1: GFR estimating formulae. Table S2: baseline characteristics of all ICU patients. Figure S3: admission reason for recruited patients. Table S4: creatinine and cystatin C values for patients who attended follow-up at any time. Table S5: CKD stage according to creatinine- and cystatin C-based equations. S6: study database (excel file). [file 7698090.f1.zip › 7698090.f1/S6 Study database.xls]

## Sheet: Sheet1
	totdays	agecat1	hhmmfirstday	los	hhmmlastday	ddhhcaretime	complikations nr1	Urea daily	myoglobin daily	apache daily		apache2validated	apacheii	apache2	sofa score	sofamax			sapsii	saps2	balcmax	diuresis	incmax		wt	vikt	ccrtkontinuerligrenalersttnin	dialtime		dialysstartdatum	stopdialysisdate	respiratorbehandlingkonventionel	vent	hemodialysintermittentteknik	peritonealdialys	Fluids out	voluvenmlsum	voluvenvidbehovmlsum	abkreamax	crrtkontinuerligrenalersttn	bp	ventilatorbehandlinginvasiv	uio	Baseline creatinine U= measured M= est MDRD	mdrdkrea	day	cyst	crea	othericu
	1	2	1899-12-31 05:22:05	0	1899-12-31 05:22:05	1899-12-31 05:22:05	K0 Inga komplikationer	4.8		4		7			1	1			8	8	650,25		650,25																								0.84	76
	2	5	1899-12-31 10:47:31	1	1899-12-31 15:52:15	1900-01-01 02:39:47	K0 Inga komplikationer	3.7				15	10	10	4	4			34	34	2831,1881888889	850	649,67300277778		84.2											850											0.79	63
	2	5	1899-12-31 10:47:31	1	1899-12-31 15:52:15	1900-01-01 02:39:47	K0 Inga komplikationer	4.6	455													725	3556,1881888889													725											0.83	73
	11	5	1899-12-31 01:22:23	10	1899-12-31 15:37:37	1900-01-09 17:00:00	K0 Inga komplikationer	16.6		13			13	13					31	31	2409,9567891208	1660	6864,9567891208		63.2											4455											1.65	62
	11	5	1899-12-31 01:22:23	10	1899-12-31 15:37:37	1900-01-09 17:00:00	K0 Inga komplikationer	20.8	384	18			18	18	3	3			35	35	113,00908655979		6850,0234557875		62.1											4660											1.85	82
	11	5	1899-12-31 01:22:23	10	1899-12-31 15:37:37	1900-01-09 17:00:00	K0 Inga komplikationer	22.9		16			16	16	13	13			34	34	-946,46855555556	3030	4772,1200865598		62.2											4640											1.78	88
	11	5	1899-12-31 01:22:23	10	1899-12-31 15:37:37	1900-01-09 17:00:00	K0 Inga komplikationer	20.6		21			21	21	8	8			67	67	1239,44625	3650	4359,44625		64.3							19:25:00				3820											1.73	87
	11	5	1899-12-31 01:22:23	10	1899-12-31 15:37:37	1900-01-09 17:00:00	K0 Inga komplikationer	22		13			13	13	15	15			38	38	-1434,7281583333	2900	4347,0348666667		63.4							24				4780											1.68	128
	11	5	1899-12-31 01:22:23	10	1899-12-31 15:37:37	1900-01-09 17:00:00	K0 Inga komplikationer	24.9		27			27	27					68	68	-2373,6691472222	4935	3931,3308527778		65.1							24				6305											1.97	138
	11	5	1899-12-31 01:22:23	10	1899-12-31 15:37:37	1900-01-09 17:00:00	K0 Inga komplikationer	19.2		24			24	24	12	12			42	42	-1616,0213611111		4258,9786388889		67.8							21:04:00				6205											1.74	127
	11	5	1899-12-31 01:22:23	10	1899-12-31 15:37:37	1900-01-09 17:00:00	K0 Inga komplikationer	15	4309	18			18	18	9	9			33	33	-375,12441666666	5605	5919,8755833333		70.7											6295											1.52	135
	11	5	1899-12-31 01:22:23	10	1899-12-31 15:37:37	1900-01-09 17:00:00	K0 Inga komplikationer	8.6	17649						7	7			35	35	-2998,936214465	6295	5891,1483611111		70.4											7650											1.63	126
	11	5	1899-12-31 01:22:23	10	1899-12-31 15:37:37	1900-01-09 17:00:00	K0 Inga komplikationer	2.4	26170			25			7	7			40	40	5262,6784982888	5950	9252,6784982888		73.8							17:05:00				6950												65
	11	5	1899-12-31 01:22:23	10	1899-12-31 15:37:37	1900-01-09 17:00:00	K0 Inga komplikationer	0														2960	8218,3253784508		72.7							00:46:00				3790
	7	6	1899-12-31 16:44:09	6	1899-12-31 14:08:00	1900-01-06 06:52:09	K0 Inga komplikationer	17.7		19			16,5	16.5	9	9			35,5	35.5	944,80594444444	1965	1204,8059444444													3765											2.33	129
	7	6	1899-12-31 16:44:09	6	1899-12-31 14:08:00	1900-01-06 06:52:09	K0 Inga komplikationer	17		20			20	20					32	32	2476,8437222222		3865,0943888889		80.5	90							0			5250							104	U	88	6	2.17	118	0
	7	6	1899-12-31 16:44:09	6	1899-12-31 14:08:00	1900-01-06 06:52:09	K0 Inga komplikationer	20.4		25			25	25	9	9			29	29	-110,73997222221	3750	8309,2600277778		76.2	90							0			5250							104	U	88	5	2.15	147	0
	7	6	1899-12-31 16:44:09	6	1899-12-31 14:08:00	1900-01-06 06:52:09	K0 Inga komplikationer	28.7		28			28	28					38	38	168,24258333333	5520	8054,0859166667		76.5	90							0			8420							104	U	88	4	2.54	202	0
	7	6	1899-12-31 16:44:09	6	1899-12-31 14:08:00	1900-01-06 06:52:09	K0 Inga komplikationer	32.8		29					10	10			41	41	-4118,3120777778	3455	6361,4925833333		77.4	90							0			9255							104	U	88	3	3.06	266	0
	7	6	1899-12-31 16:44:09	6	1899-12-31 14:08:00	1900-01-06 06:52:09	K0 Inga komplikationer	31.7				33	29	29	11	11			44	44	-3165,9795972222	1307	5241,0204027778		80.5	90							0			11767							104	U	88	2	3.14	315	0
	7	6	1899-12-31 16:44:09	6	1899-12-31 14:08:00	1900-01-06 06:52:09	K0 Inga komplikationer	31.2	183														5240,5013027778		83.1	90							0			8717							104	U	88	1	4.15	337	0
	15	5	1899-12-31 06:14:23	13	1899-12-31 19:13:22	1900-01-13 01:27:45	K1 Bakteriell multresistens	0		9
	15	5	1899-12-31 06:14:23	13	1899-12-31 19:13:22	1900-01-13 01:27:45	K1 Bakteriell multresistens	10		11			11	11					40	40	323,85272222222	2325	4358,8527222222		111.6											4035											1.38	99
	15	5	1899-12-31 06:14:23	13	1899-12-31 19:13:22	1900-01-13 01:27:45	K1 Bakteriell multresistens	14.8		20			20	20					36	36	-348,27761111111	3385	3415,0574444444		111.2	112						13:00:00	1			4035	1000						97	M	97	13	1.62	138	0
	15	5	1899-12-31 06:14:23	13	1899-12-31 19:13:22	1900-01-13 01:27:45	K1 Bakteriell multresistens	15.1		20			20	20	4	4			47	47	-924,03275	2855	3550,96725		113.7	112						24	1			4475							97	M	97	12	1.57	127	0
	15	5	1899-12-31 06:14:23	13	1899-12-31 19:13:22	1900-01-13 01:27:45	K1 Bakteriell multresistens	15.1		16			16	16					38	38	85,742569444446	3775	3990,7425694444		114.4	112						24	1			4475							97	M	97	11	1.66	124	0
	15	5	1899-12-31 06:14:23	13	1899-12-31 19:13:22	1900-01-13 01:27:45	K1 Bakteriell multresistens	13.7		19			19	19					43	43	-755,73905555555		4154,2609444444		114.5	112						24	1			4910							97	M	97	10	1.62	117	0
	15	5	1899-12-31 06:14:23	13	1899-12-31 19:13:22	1900-01-13 01:27:45	K1 Bakteriell multresistens	15.6		18			18	18					44	44	101,73161111111	4400	3754,6962222222		115.5	112						24	1			4910							97	M	97	9	1.81	148	0
	15	5	1899-12-31 06:14:23	13	1899-12-31 19:13:22	1900-01-13 01:27:45	K1 Bakteriell multresistens	14.4		16			16	16	6	6			42	42	983,02481944444		5213,0248194444			112						24	1			4230							97	M	97	8	1.85	134	0
	15	5	1899-12-31 06:14:23	13	1899-12-31 19:13:22	1900-01-13 01:27:45	K1 Bakteriell multresistens	13.7		20			20	20					49	49	2883,7206666667	3730	5788,7206666667		117.9	112						24	1			4230							97	M	97	7	1.58	128	0
	15	5	1899-12-31 06:14:23	13	1899-12-31 19:13:22	1900-01-13 01:27:45	K1 Bakteriell multresistens	12.7		15			15	15	8	8			41	41	1010,7735555556	2525	3960,7735555556		115.8	112						24	1			2950							97	M	97	6	1.52	126	0
	15	5	1899-12-31 06:14:23	13	1899-12-31 19:13:22	1900-01-13 01:27:45	K1 Bakteriell multresistens	12.4	453	15			15	15					42	42	-56,966244444441	4925	5358,0337555556		117.5	112						24	1			5415							97	M	97	5	1.95	152	0
	15	5	1899-12-31 06:14:23	13	1899-12-31 19:13:22	1900-01-13 01:27:45	K1 Bakteriell multresistens	13.4	880	18			18	18					47	47	1461,1852361111		7411,1852361111		117.2	112						24	1			5950							97	M	97	4	2.03	188	0
	15	5	1899-12-31 06:14:23	13	1899-12-31 19:13:22	1900-01-13 01:27:45	K1 Bakteriell multresistens	14.7		20			20	20					39	39	4028,3394194444	4130	7418,3394194444		117.6	112						24	1			5950							97	M	97	3	2.12	230	0
	15	5	1899-12-31 06:14:23	13	1899-12-31 19:13:22	1900-01-13 01:27:45	K1 Bakteriell multresistens	12.1	4446	22		21	22	22	9	9			48	48	4808,239525	3340	7329,9730527778		116.4	112						24	1			3390							97	M	97	2	1.72	183	0
	15	5	1899-12-31 06:14:23	13	1899-12-31 19:13:22	1900-01-13 01:27:45	K1 Bakteriell multresistens	0														1730	7388,239525			112						06:15:00	1			2580							97	M	97	1			0
	3	4	1899-12-31 06:27:03	1	1899-12-31 14:43:32	1899-12-31 21:10:36	K0 Inga komplikationer	0		4
	3	4	1899-12-31 06:27:03	1	1899-12-31 14:43:32	1899-12-31 21:10:36	K0 Inga komplikationer	3.1				7	4	4					29	29	2289	210	753,4													215											0.64	60
	3	4	1899-12-31 06:27:03	1	1899-12-31 14:43:32	1899-12-31 21:10:36	K0 Inga komplikationer	0														215	2504													215	500
	2	4	1899-12-31 04:04:32	1	1899-12-31 15:56:34	1899-12-31 20:01:06	K0 Inga komplikationer	3				12							19	19	1116,167	810	1376,167													810											0.88	35
	2	4	1899-12-31 04:04:32	1	1899-12-31 15:56:34	1899-12-31 20:01:06	K0 Inga komplikationer	0					10	10									225,233													760
	2	9	1899-12-31 04:31:22	0	1899-12-31 04:31:22	1899-12-31 04:31:22	K0 Inga komplikationer	0		18		21			4	4			28	28	600	230	830													1100
	2	9	1899-12-31 04:31:22	0	1899-12-31 04:31:22	1899-12-31 04:31:22	K0 Inga komplikationer	0														1100														1100
	14	2						0																		84							1										106	M	106	14			0
	14	2						0																		84							1										106	M	106	13			0
	14	2						0																		84							1										106	M	106	12			0
	14	2						0																		84							1										106	M	106	11			0
	10	2	1899-12-31 18:04:21	8	1899-12-31 15:58:06	1900-01-08 10:02:28	K0 Inga komplikationer	9		9																84							1										106	M	106	10	0.95	64	0
	10	2	1899-12-31 18:04:21	8	1899-12-31 15:58:06	1900-01-08 10:02:28	K0 Inga komplikationer	9.2		15			15	15	6	6			28	28	-276,37338004299	3360	2290,3511666667		84.4	84							1			4539,4537054416							106	M	106	9	0.94	55	0
	10	2	1899-12-31 18:04:21	8	1899-12-31 15:58:06	1900-01-08 10:02:28	K0 Inga komplikationer	8.9		15			15	15					40	40	-2752,2069573402		2175,4393888889		86.1	84							1			5262,0224490069							106	M	106	8		67	0
	10	2	1899-12-31 18:04:21	8	1899-12-31 15:58:06	1900-01-08 10:02:28	K0 Inga komplikationer	12.1		20			20	20	4	4			42	42	-2030,5041974282	3865	2509,8154916667		88.5	84						11:17:00	1			5262,0224490069							106	M	106	7	1.06	88	0
	10	2	1899-12-31 18:04:21	8	1899-12-31 15:58:06	1900-01-08 10:02:28	K0 Inga komplikationer	11.3		19			19	19					36	36	-767,86128230861	3035	3577,1954027778		92.7	84						24	1			4345,0566850864							106	M	106	6	1.21	90	0
	10	2	1899-12-31 18:04:21	8	1899-12-31 15:58:06	1900-01-08 10:02:28	K0 Inga komplikationer	9.6		10			10	10	8	8			27	27	-794,60069756011	3095	3065,0001111111		93.8	84						24	1			4337,3322165904							106	M	106	5	1.02	80	0
	10	2	1899-12-31 18:04:21	8	1899-12-31 15:58:06	1900-01-08 10:02:28	K0 Inga komplikationer	10.4		20			20	20	5	5			30	30	-1010,7451586712		2968,0066666667			84						24	1			3978,7518253379							106	M	106	4	0.94	102	0
	10	2	1899-12-31 18:04:21	8	1899-12-31 15:58:06	1900-01-08 10:02:28	K0 Inga komplikationer	10.8	655	20			20	20					20	20	-933,90636422678	3625	3969,8454611111			84						24	1			4903,7518253379							106	M	106	3	1.32	167	0
	10	2	1899-12-31 18:04:21	8	1899-12-31 15:58:06	1900-01-08 10:02:28	K0 Inga komplikationer	9.6	1419			33			9	9			25	25	3595,4802802177		7989,2321055556		90	84						24	1			4695,9338353336							106	M	106	2	1.48	205	0
	10	2	1899-12-31 18:04:21	8	1899-12-31 15:58:06	1900-01-08 10:02:28	K0 Inga komplikationer	5.9	1508													3210	7989,2321055556			84						18:15:00	1			3260							106	M	106	1	1.12	129	0
	4	6	1899-12-31 02:49:49	2	1899-12-31 13:54:32	1900-01-01 16:44:22	K0 Inga komplikationer	0		5
	4	6	1899-12-31 02:49:49	2	1899-12-31 13:54:32	1900-01-01 16:44:22	K0 Inga komplikationer	6.2		12			12	12	2	2			20	20	1605,9685	2310	3915,9685		97											2310											1.45	117
	4	6	1899-12-31 02:49:49	2	1899-12-31 13:54:32	1900-01-01 16:44:22	K0 Inga komplikationer	6.6		19		21	19	19	1				23	23	1795,1781666667		3232,2351666667			95						07:40:00	1			7290	1000						88	M	88	2	1.93	154	0
	4	6	1899-12-31 02:49:49	2	1899-12-31 13:54:32	1900-01-01 16:44:22	K0 Inga komplikationer	0	136													890	9085,1781666667			95						02:50:00	1			7290							88	M	88	1			0
	3	4	1899-12-31 03:38:35	1	1899-12-31 11:09:56	1899-12-31 14:48:31	K0 Inga komplikationer	0		8											-144,2		200,8
	3	4	1899-12-31 03:38:35	1	1899-12-31 11:09:56	1899-12-31 14:48:31	K0 Inga komplikationer	5.8				9			1	1			20	20	1222,8	345	2252,8													1030											0.69	83
	3	4	1899-12-31 03:38:35	1	1899-12-31 11:09:56	1899-12-31 14:48:31	K0 Inga komplikationer	0					8	8								1030	1252,8													1030	250
	3	8	1899-12-31 10:09:15	2	1899-12-31 19:24:33	1900-01-02 05:33:48	K0 Inga komplikationer	19.2		18			13	13	11	11			32,5	32.5	707,91302674662	1510	3293,65582556		82.8											4640											2.54	294
	3	8	1899-12-31 10:09:15	2	1899-12-31 19:24:33	1900-01-02 05:33:48	K0 Inga komplikationer	17.6				24			11	11			45	45	-2007,6741666667	3340	3029,7423432642		84.7	83							0			4640							88	M	88	2	2.5	294	0
	3	8	1899-12-31 10:09:15	2	1899-12-31 19:24:33	1900-01-02 05:33:48	K0 Inga komplikationer	15.8														3465	1497,1075		85.5	83							0			3865							88	M	88	1	2.36	297	0
	2	6	1899-12-31 04:43:04	0	1899-12-31 04:43:04	1899-12-31 04:43:04	K0 Inga komplikationer	0				27
	2	6	1899-12-31 04:43:04	0	1899-12-31 04:43:04	1899-12-31 04:43:04	K0 Inga komplikationer	0		15			15	15	7	7			37	37	2700		2700			60							0				1000						199	U	97	1			0
	2	5	1899-12-31 04:02:13	0	1899-12-31 04:02:13	1899-12-31 04:02:13	K0 Inga komplikationer	0		10		15
	2	5	1899-12-31 04:02:13	0	1899-12-31 04:02:13	1899-12-31 04:02:13	K0 Inga komplikationer	0	61				10	10					29	29		620	1020													620											1.94
	3	2	1899-12-31 01:35:15	2	1899-12-31 09:57:41	1900-01-01 11:32:57	K0 Inga komplikationer	2.1		13			13	13	1	1			13	13	3974,5094092013		5399,5094092013													1425											0.93	51
	3	2	1899-12-31 01:35:15	2	1899-12-31 09:57:41	1900-01-01 11:32:57	K0 Inga komplikationer	2.8		11		16	11	11	5	5			30	30	1001,0029156799	525	5396,099686979		42											1225											1	67
	3	2	1899-12-31 01:35:15	2	1899-12-31 09:57:41	1900-01-01 11:32:57	K0 Inga komplikationer	0														250	724,49958208989													250
	30	8						0																		90							1										71	M	71	30			0
	30	8						0																		90							1										71	M	71	29			0
	30	8						0																		90							1										71	M	71	28			0
	30	8						0																		90							1										71	M	71	27			0
	30	8						0																		90							1										71	M	71	26			0
	30	8						0																		90							1										71	M	71	25			0
	30	8						0																		90							1										71	M	71	24			0
	30	8						0																		90							1										71	M	71	23			0
	44	8	1899-12-31 13:47:28	17	1899-12-31 11:02:47	1900-01-17 00:50:15	K6 Pneumothorax sekundrt till medicinsk tgrd	10.7		13			13	13					49	49	-115,28277777778		2154,7172222222		92.6	90						24	1			2270							71	M	71	22		54	0
	30	8						0																		90							1										71	M	71	21			0
	30	8						0																		90							1										71	M	71	20			0
	44	8	1899-12-31 13:47:28	17	1899-12-31 11:02:47	1900-01-17 00:50:15	K6 Pneumothorax sekundrt till medicinsk tgrd	12.6		13			13	13					49	49	196,61858333333	2320	2140,7327777778		91.7	90						24	1			2355							71	M	71	19	2.05	54	0
	30	8						0																		90							1										71	M	71	18	2.05	54	0
	44	8	1899-12-31 13:47:28	17	1899-12-31 11:02:47	1900-01-17 00:50:15	K6 Pneumothorax sekundrt till medicinsk tgrd	14		23			23	23	5	5			54	54	1474,1574027778		2551,6185833333		92	90						24	1			2300							71	M	71	17	2.23	60	0
	44	8	1899-12-31 13:47:28	17	1899-12-31 11:02:47	1900-01-17 00:50:15	K6 Pneumothorax sekundrt till medicinsk tgrd	15.5		22			22	22	7	7			59	59	47,158541666667	2125	3774,1574027778		92.5	90						24	1			2745							71	M	71	16	2.3	68	0
	44	8	1899-12-31 13:47:28	17	1899-12-31 11:02:47	1900-01-17 00:50:15	K6 Pneumothorax sekundrt till medicinsk tgrd	15.4		20			20	20	5	5			54	54	-777,55511402008	2595	2792,0527638889		92.5	90						24	1			3440							71	M	71	15	2.26	67	0
	44	8	1899-12-31 13:47:28	17	1899-12-31 11:02:47	1900-01-17 00:50:15	K6 Pneumothorax sekundrt till medicinsk tgrd	16.5		19			19	19					57	57	949,74064469293	3210	5039,7406446929		91.1	90						24	1			4090							71	M	71	14	2.54	85	0
	44	8	1899-12-31 13:47:28	17	1899-12-31 11:02:47	1900-01-17 00:50:15	K6 Pneumothorax sekundrt till medicinsk tgrd	22.1		20			20	20					57	57	-209,73339540389	3875	4892,9895239993		92.5	90						24	1			4090							71	M	71	13	3.35	89	0
	44	8	1899-12-31 13:47:28	17	1899-12-31 11:02:47	1900-01-17 00:50:15	K6 Pneumothorax sekundrt till medicinsk tgrd	21.1		18			18	18					51	51	541,70749463142	3450	3374,5495578436		92	90						24	1			3720							71	M	71	12	3.07	80	0
	44	8	1899-12-31 13:47:28	17	1899-12-31 11:02:47	1900-01-17 00:50:15	K6 Pneumothorax sekundrt till medicinsk tgrd	21		23			23	23					49	49	-111,08691388889	2365	2878,9130861111		92	90						24	1			2990							71	M	71	11	2.74	77	0
	44	8	1899-12-31 13:47:28	17	1899-12-31 11:02:47	1900-01-17 00:50:15	K6 Pneumothorax sekundrt till medicinsk tgrd	19.6		25			25	25	10	10			58	58	-1281,1564027778		5108,8435972222		91.3	90						24	1			6390							71	M	71	10	2.75	85	0
	44	8	1899-12-31 13:47:28	17	1899-12-31 11:02:47	1900-01-17 00:50:15	K6 Pneumothorax sekundrt till medicinsk tgrd	22.6		28			28	28	11	11			67	67	-211,02205555556	5290	5513,9779444444		94.5	90						24	1			6390							71	M	71	9	2.56	83	0
	44	8	1899-12-31 13:47:28	17	1899-12-31 11:02:47	1900-01-17 00:50:15	K6 Pneumothorax sekundrt till medicinsk tgrd	25.9		24			24	24					62	62	-542,78909444444	3166	5484,7789388889		93.8	90						24	1			3906							71	M	71	8	2.58	91	0
	44	8	1899-12-31 13:47:28	17	1899-12-31 11:02:47	1900-01-17 00:50:15	K6 Pneumothorax sekundrt till medicinsk tgrd	26.1		18			18	18	10	10			52	52	-505,52589722222		3789,4741027778		94.5	90						24	1			4295							71	M	71	7	2.49	92	0
	44	8	1899-12-31 13:47:28	17	1899-12-31 11:02:47	1900-01-17 00:50:15	K6 Pneumothorax sekundrt till medicinsk tgrd	25.8		29			29	29	11	11			65	65	-1030,076675	4260	3771,7489305556		95.5	90						24	1			4295							71	M	71	6	2.62	118	0
	44	8	1899-12-31 13:47:28	17	1899-12-31 11:02:47	1900-01-17 00:50:15	K6 Pneumothorax sekundrt till medicinsk tgrd	24.8		32			32	32					85	85	-1515,2601833333	4450	3198,2772138889		98	90						24	1			4650							71	M	71	5	2.86	132	0
	44	8	1899-12-31 13:47:28	17	1899-12-31 11:02:47	1900-01-17 00:50:15	K6 Pneumothorax sekundrt till medicinsk tgrd	20.4		34			34	34					75	75	-1581,5944722222		3183,4055277778			90						24	1			4765							71	M	71	4	2.98	141	0
	44	8	1899-12-31 13:47:28	17	1899-12-31 11:02:47	1900-01-17 00:50:15	K6 Pneumothorax sekundrt till medicinsk tgrd	15		35			35	35	13	13			82	82	2928,0302055556	4015	5028,0302055556		100	90						24	1			4765							71	M	71	3	2.53	157	0
	44	8	1899-12-31 13:47:28	17	1899-12-31 11:02:47	1900-01-17 00:50:15	K6 Pneumothorax sekundrt till medicinsk tgrd	11.6	226	30		23	30	30					72	72	5605,2739972222	2000	8990,2739972222		94.8	90						24	1			3385							71	M	71	2	1.85	112	0
	44	8	1899-12-31 13:47:28	17	1899-12-31 11:02:47	1900-01-17 00:50:15	K6 Pneumothorax sekundrt till medicinsk tgrd	11.8	216													1185	8480,7466055556			90						03:06:00	1			3385	1500						71	M	71	1	1.65	124	0
	23	1						0																		74		25		2008-09-08	2008-10-03		1										88	M	88	23			0
	23	1						0																		74		25		2008-09-08	2008-10-03		1										88	M	88	22			0
	23	1						0																		74		25		2008-09-08	2008-10-03		1										88	M	88	21			0
	23	1						0																		74		25		2008-09-08	2008-10-03		1										88	M	88	20	3.87	165	0
	23	1						0																		74		25		2008-09-08	2008-10-03		1										88	M	88	19	2.02	114	0
	23	1						0																		74		25		2008-09-08	2008-10-03		1										88	M	88	18	6.29	264	0
	23	1						0																		74		25		2008-09-08	2008-10-03		1										88	M	88	17		165	0
	23	1						0																		74		25		2008-09-08	2008-10-03		1										88	M	88	16	4.67	249	0
	23	1						0																		74		25		2008-09-08	2008-10-03		1										88	M	88	15	4.46	289	0
	23	1						0																		74		25		2008-09-08	2008-10-03		1										88	M	88	14	1.82	116	0
	23	1						0																		74		25		2008-09-08	2008-10-03		1										88	M	88	13	1.87	121	0
	23	1						0																		74		25		2008-09-08	2008-10-03		1										88	M	88	12	2.43	126	0
	23	1						0																		74		25		2008-09-08	2008-10-03		1										88	M	88	11	2.3	125	0
	23	1						0																		74		25		2008-09-08	2008-10-03		1										88	M	88	10	2.55	125	0
	23	1						0																		74		25		2008-09-08	2008-10-03		1										88	M	88	9	6.29	306	0
	23	1						0																		74		25		2008-09-08	2008-10-03		1										88	M	88	8			0
	23	1						0																		74		25		2008-09-08	2008-10-03		1										88	M	88	7			0
	23	1						0																		74		25		2008-09-08	2008-10-03		1										88	M	88	6			0
	23	1						0																		74		25		2008-09-08	2008-10-03		1										88	M	88	5			0
	23	1						0																		74		25		2008-09-08	2008-10-03		1										88	M	88	4			0
	23	1						0																		74		25		2008-09-08	2008-10-03		1										88	M	88	3			0
	23	1						0																		74		25		2008-09-08	2008-10-03		1										88	M	88	2			0
	23	1						0																		74		25		2008-09-08	2008-10-03		1										88	M	88	1			0
	17	2	1899-12-31 22:27:20	6	1899-12-31 13:55:23	1900-01-06 12:22:43	K9 Reintubation	0													798,51266666667		3158,5126666667		72.4							24				1520
	17	2	1899-12-31 22:27:20	6	1899-12-31 13:55:23	1900-01-06 12:22:43	K9 Reintubation	0		19			16,5	16.5	7	7			40	40	165,53330555556	2575	3146,1926666667		72.2							24				2865
	17	2	1899-12-31 22:27:20	6	1899-12-31 13:55:23	1900-01-06 12:22:43	K9 Reintubation	0		16			16	16	7	7			33	33	1843,0574583333		4708,0574583333		70.2							24				2865
	17	2	1899-12-31 22:27:20	6	1899-12-31 13:55:23	1900-01-06 12:22:43	K9 Reintubation	0													-450,16891111111	2370	4676,6274583333		72							24				2865
	17	2	1899-12-31 22:27:20	6	1899-12-31 13:55:23	1900-01-06 12:22:43	K9 Reintubation	0		17			17	17					42	42	-658,26317777778	3020	2831,7368222222		72.5											3490
	17	2	1899-12-31 22:27:20	6	1899-12-31 13:55:23	1900-01-06 12:22:43	K9 Reintubation	0		5			5	5					23	23	-711,5631	3465	3403,4369		73.6							24				4115
	17	2	1899-12-31 22:27:20	6	1899-12-31 13:55:23	1900-01-06 12:22:43	K9 Reintubation	0		9		16	9	9					28,5	28.5	3581,3507277778		11850,350727778		73							24				8269
	17	2	1899-12-31 22:27:20	6	1899-12-31 13:55:23	1900-01-06 12:22:43	K9 Reintubation	0							8	8					6093,2808611111	2769	10839,134838889		73							22:30:00				8269	2000
	17	2	1899-12-31 22:27:20	6	1899-12-31 13:55:23	1900-01-06 12:22:43	K9 Reintubation	0														1440	8701,3836388889													2610
	3	2	1899-12-31 13:32:02	2	1899-12-31 22:42:29	1900-01-02 12:14:32	K0 Inga komplikationer	1.4		20			13	13					17	17	1511,38835	1650	4096,38835													2585											0.7	46
	3	2	1899-12-31 13:32:02	2	1899-12-31 22:42:29	1900-01-02 12:14:32	K0 Inga komplikationer	2.2		13		13	13	13	6	6			26	26	2605,3854388889	2585	5235,3854388889		120.6							10:30:00				2630											0.68	65
	3	2	1899-12-31 13:32:02	2	1899-12-31 22:42:29	1900-01-02 12:14:32	K0 Inga komplikationer	0														2530	5216,2760944444									13:30:00				2630	1000
	2	8	1899-12-31 05:37:25	1	1899-12-31 10:55:11	1899-12-31 16:32:37	K0 Inga komplikationer	7.5		23		28			5	5			47	47	539,09544444444	880	383,607									01:00:00				2505											1.33	102
	2	8	1899-12-31 05:37:25	1	1899-12-31 10:55:11	1899-12-31 16:32:37	K0 Inga komplikationer	7.9	124													2505	3044,0954444444									05:41:00				2505											1.35	98
	2	5	1899-12-31 03:52:44	0	1899-12-31 03:52:44	1899-12-31 03:52:44	K0 Inga komplikationer	0				17
	2	5	1899-12-31 03:52:44	0	1899-12-31 03:52:44	1899-12-31 03:52:44	K0 Inga komplikationer	0		9			9	9	4	4			26	26	150,22222222222	930	1080,2222222222									11:50:00				930
	2	2	1899-12-31 08:39:01	0	1899-12-31 08:39:01	1899-12-31 08:39:01	K0 Inga komplikationer	0				19
	2	2	1899-12-31 08:39:01	0	1899-12-31 08:39:01	1899-12-31 08:39:01	K0 Inga komplikationer	0					4	4	2	2							5
	30	5						0																		63							1										36	U	71	30			0
	30	5						0																		63							1										36	U	71	29			0
	30	5						0																		63							1										36	U	71	28			0
	30	5						0																		63							1										36	U	71	27			0
	30	5						0																		63							1										36	U	71	26			0
	30	5						0																		63							1										36	U	71	25			0
	30	5						0																		63							1										36	U	71	24			0
	30	5						0																		63							1										36	U	71	23			0
	30	5						0																		63							1										36	U	71	22			0
	30	5						0																		63							1										36	U	71	21			0
	30	5						0																		63							1										36	U	71	20			0
	30	5						0																		63							1										36	U	71	19			0
	30	5						0																		63							1										36	U	71	18			0
	30	5						0																		63							1										36	U	71	17			0
	30	5						0																		63							1										36	U	71	16			0
	30	5						0																		63							1										36	U	71	15			0
	30	5						0																		63							1										36	U	71	14			0
	30	5						0																		63							1										36	U	71	13	1.65	31	0
	30	5						0																		63							1										36	U	71	12	1.81	36	0
	30	5						0																		63							1										36	U	71	11	1.81	42	0
	30	5						0																		63							1										36	U	71	10	1.94	40	0
	30	5						0																		63							1										36	U	71	9	1.82	37	0
	30	5						0																		63							1										36	U	71	8	1.7	37	0
	30	5						0																		63							1										36	U	71	7	1.85	45	0
	30	5						0																		63							1										36	U	71	6	1.77	42	0
	30	5						0																		63							1										36	U	71	5	1.46	41	0
	30	5						0																		63							1										36	U	71	4	1.49	47	0
	30	5						0																		63							1										36	U	71	3	1.66	60	0
	30	5						0																		63							1										36	U	71	2	1.56	56	0
	30	5						0																		63							1										36	U	71	1			0
	25	5						0																		84		5		2008-09-28	2008-10-03		1										97	M	97	25			0
	25	5						0																		84		5		2008-09-28	2008-10-03		1										97	M	97	24			0
	25	5						0																		84		5		2008-09-28	2008-10-03		1										97	M	97	23			0
	25	5						0																		84		5		2008-09-28	2008-10-03		1										97	M	97	22			0
	25	5						0																		84		5		2008-09-28	2008-10-03		1										97	M	97	21			0
	25	5						0																		84		5		2008-09-28	2008-10-03		1										97	M	97	20			0
	25	5						0																		84		5		2008-09-28	2008-10-03		1										97	M	97	19			0
	25	5						0																		84		5		2008-09-28	2008-10-03		1										97	M	97	18			0
	25	5						0																		84		5		2008-09-28	2008-10-03		1										97	M	97	17			0
	25	5						0																		84		5		2008-09-28	2008-10-03		1										97	M	97	16			0
	25	5						0																		84		5		2008-09-28	2008-10-03		1										97	M	97	15			0
	25	5						0																		84		5		2008-09-28	2008-10-03		1										97	M	97	14			0
	25	5						0																		84		5		2008-09-28	2008-10-03		1										97	M	97	13			0
	25	5						0																		84		5		2008-09-28	2008-10-03		1										97	M	97	12			0
	25	5						0																		84		5		2008-09-28	2008-10-03		1										97	M	97	11			0
	25	5						0																		84		5		2008-09-28	2008-10-03		1										97	M	97	10			0
	25	5						0																		84		5		2008-09-28	2008-10-03		1										97	M	97	9			0
	25	5						0																		84		5		2008-09-28	2008-10-03		1										97	M	97	8			0
	25	5						0																		84		5		2008-09-28	2008-10-03		1										97	M	97	7			0
	25	5						0																		84		5		2008-09-28	2008-10-03		1										97	M	97	6			0
	25	5						0																		84		5		2008-09-28	2008-10-03		1										97	M	97	5			0
	4	5	1899-12-31 21:44:57	2	1899-12-31 13:45:51	1900-01-02 11:30:48	K0 Inga komplikationer	7.7		14					7	7			18	18	-70,234451743086	1550	902,35099497432		83.5	84		5		2008-09-28	2008-10-03		1			4110							97	M	97	4	1.31	121	0
	4	5	1899-12-31 21:44:57	2	1899-12-31 13:45:51	1900-01-02 11:30:48	K0 Inga komplikationer	6.8		18		13	13,5	13.5	4	4			31,5	31.5	554,44963333334	4110	4039,7655482569		82.4	84		5		2008-09-28	2008-10-03		1			4110							97	M	97	3	1.23	125	0
	4	5	1899-12-31 21:44:57	2	1899-12-31 13:45:51	1900-01-02 11:30:48	K0 Inga komplikationer	5.6							6	6					4813,0240888889	470	5283,0240888889		82.9	84		5		2008-09-28	2008-10-03	21:50:00	1			2750	500						97	M	97	2	0.91	108	0
	4	5	1899-12-31 21:44:57	2	1899-12-31 13:45:51	1900-01-02 11:30:48	K0 Inga komplikationer	0															5271,6920888889			84		5		2008-09-28	2008-10-03		1			400							97	M	97	1			0
	2	8	1899-12-31 09:17:10	0	1899-12-31 09:17:10	1899-12-31 09:17:10	K0 Inga komplikationer	0		11		30
	2	8	1899-12-31 09:17:10	0	1899-12-31 09:17:10	1899-12-31 09:17:10	K0 Inga komplikationer	8		27			27	27	10	10			54	54	3335,475	1120	4455,475		68.3							19:57:00				1120											0.97	66
	2	6	1899-12-31 06:59:00	1	1899-12-31 12:19:10	1899-12-31 19:18:11	K0 Inga komplikationer	8.1		26		26	26	26	5	5			43	43	2620,4727102372	965	483,39695555556													1605,9993342073											5.07	423
	2	6	1899-12-31 06:59:00	1	1899-12-31 12:19:10	1899-12-31 19:18:11	K0 Inga komplikationer	5.3															4226,4720444444		93											1153,1049854903	500										4.54	350
	3	6	1899-12-31 11:17:45	1	1899-12-31 12:22:06	1899-12-31 23:39:51	K0 Inga komplikationer	4.3		3																																					1.02	78
	3	6	1899-12-31 11:17:45	1	1899-12-31 12:22:06	1899-12-31 23:39:51	K0 Inga komplikationer	5.5		10		12	10	10	2	2			41	41	2859,721	2130	4989,721									08:05:00				2130											0.9	72
	3	6	1899-12-31 11:17:45	1	1899-12-31 12:22:06	1899-12-31 23:39:51	K0 Inga komplikationer	0															3986,3240555556		63							11:45:00				2040
	2	8	1899-12-31 10:33:26	1	1899-12-31 09:54:54	1899-12-31 20:28:20	K0 Inga komplikationer	0		16			16	16					51	51	3828,5436666667		6288,5436666667													2460
	2	8	1899-12-31 10:33:26	1	1899-12-31 09:54:54	1899-12-31 20:28:20	K0 Inga komplikationer	3.8				16										1285	3688,5436666667													2460											1.58	170
	3	9	1899-12-31 10:07:18	2	1899-12-31 13:24:27	1900-01-01 23:31:45	K0 Inga komplikationer	15.2		23			23	23	7	7			45	45	107,65811666667	985	562,10043257881		50											2567											1.82	96
	3	9	1899-12-31 10:07:18	2	1899-12-31 13:24:27	1900-01-01 23:31:45	K0 Inga komplikationer	16				38							55	55	3421,3138166667	1867	4331,3138166667		50.2											2567											1.89	118
	3	9	1899-12-31 10:07:18	2	1899-12-31 13:24:27	1900-01-01 23:31:45	K0 Inga komplikationer	17.3															3354,86775													875											1.77	118
	3	4	1899-12-31 06:28:07	2	1899-12-31 20:37:55	1900-01-02 03:06:03	K0 Inga komplikationer	3.4											26	26	2906,9437361111	3190	5221,9437361111		93											3230											0.92	85
	3	4	1899-12-31 06:28:07	2	1899-12-31 20:37:55	1900-01-02 03:06:03	K0 Inga komplikationer	3.9				27			4	4			32	32	2817,8053055556	1660	5035,5394305555		92.2	93						13:10:00				2205							80	M	80	2	1.05	128	0
	3	4	1899-12-31 06:28:07	2	1899-12-31 20:37:55	1900-01-02 03:06:03	K0 Inga komplikationer	0	89														3173,21			93						06:40:00				1400							80	M	80	1			0
	4	1	1899-12-31 19:40:44	2	1899-12-31 15:42:04	1900-01-02 11:22:49	K0 Inga komplikationer	0													-190		10
	4	1	1899-12-31 19:40:44	2	1899-12-31 15:42:04	1900-01-02 11:22:49	K0 Inga komplikationer	2.2	121						0,5				17	17	-265,518	4403	4217,482													4483												69
	4	1	1899-12-31 19:40:44	2	1899-12-31 15:42:04	1900-01-02 11:22:49	K0 Inga komplikationer	3.3	672			11	11	11	6				29	29	392	565	4217,482									20:00:00				4423	500										0.58	65
	4	1	1899-12-31 19:40:44	2	1899-12-31 15:42:04	1900-01-02 11:22:49	K0 Inga komplikationer	0															2													425
	4	8	1899-12-31 02:31:03	2	1899-12-31 11:01:04	1900-01-01 13:32:07	K0 Inga komplikationer	0		6
	4	8	1899-12-31 02:31:03	2	1899-12-31 11:01:04	1900-01-01 13:32:07	K0 Inga komplikationer	3.5		12			12	12	6	6			29	29	-331,875	670	338,125		69											4085											1.21	76
	4	8	1899-12-31 02:31:03	2	1899-12-31 11:01:04	1900-01-01 13:32:07	K0 Inga komplikationer	5.6	50	30		26	30	30					64	64	2119,5	4085	2783,017		97.5							18:45:00				4085											1.09	83
	4	8	1899-12-31 02:31:03	2	1899-12-31 11:01:04	1900-01-01 13:32:07	K0 Inga komplikationer	7.4														630	2749,5									03:04:00				630											1.25	83
	3	2	1899-12-31 21:19:30	1	1899-12-31 00:02:06	1899-12-31 21:21:36	K0 Inga komplikationer	0				4
	3	2	1899-12-31 21:19:30	1	1899-12-31 00:02:06	1899-12-31 21:21:36	K0 Inga komplikationer	0		3			3	3					8	8	1474,91		1474,91																									65
	3	2	1899-12-31 21:19:30	1	1899-12-31 00:02:06	1899-12-31 21:21:36	K0 Inga komplikationer	0															1017
	2	1	1899-12-31 06:37:29	0	1899-12-31 06:37:29	1899-12-31 06:37:29	K0 Inga komplikationer	0				8
	2	1	1899-12-31 06:37:29	0	1899-12-31 06:37:29	1899-12-31 06:37:29	K0 Inga komplikationer	0		12			12	12	3	3			27	27	4560	1940	6500									13:10:00				1940	1000
	23	5	1899-12-31 10:55:39	6	1899-12-31 22:31:27	1900-01-06 09:27:06	K0 Inga komplikationer	4.1		33			33	33					60	60			4012,314		58.9							24				3655											0.73	32
	23	5	1899-12-31 10:55:39	6	1899-12-31 22:31:27	1900-01-06 09:27:06	K0 Inga komplikationer	3		30			30	30	9	9			63	63	-23,523957979992	2470	2891,47604202		60.4							24				2915											0.8	26
	23	5	1899-12-31 10:55:39	6	1899-12-31 22:31:27	1900-01-06 09:27:06	K0 Inga komplikationer	3.6		19			19	19					38	38	113,30734805514	2715	2836,6775475756		60.9							24				3305												25
	23	5	1899-12-31 10:55:39	6	1899-12-31 22:31:27	1900-01-06 09:27:06	K0 Inga komplikationer	1.8		30			30	30					34	34		3305	3418,3073480551		61							24				3305												28
	23	5	1899-12-31 10:55:39	6	1899-12-31 22:31:27	1900-01-06 09:27:06	K0 Inga komplikationer	2.2		33			19	19					26	26	-276,11520324105	3770	3493,8847967589		61.4							24				3770												38
	23	5	1899-12-31 10:55:39	6	1899-12-31 22:31:27	1900-01-06 09:27:06	K0 Inga komplikationer	0		28			28	28					55	55	811,07028333334	3100	3911,0702833333									24				3100
	23	5	1899-12-31 10:55:39	6	1899-12-31 22:31:27	1900-01-06 09:27:06	K0 Inga komplikationer	2.3				34	33	33					31	31	1245,1208694444		3860,3522833333		63							24				3045											0.73	55
	23	5	1899-12-31 10:55:39	6	1899-12-31 22:31:27	1900-01-06 09:27:06	K0 Inga komplikationer	1.9														1635	2880,1208694444									11:10:00				1635												61
	2	6	1899-12-31 01:31:47	1	1899-12-31 11:13:55	1899-12-31 12:45:43	K0 Inga komplikationer	0		27		31	27	27	4	4			35	35	-415,79844444444	1210	607,46183333333													1210												34
	2	6	1899-12-31 01:31:47	1	1899-12-31 11:13:55	1899-12-31 12:45:43	K0 Inga komplikationer	0															719,20155555556		85											1150,2508714262
	4	5	1899-12-31 20:24:41	2	1899-12-31 14:17:29	1900-01-02 10:42:11	K0 Inga komplikationer	2.2		10			10	10	4	4			36	36	1252,4459527778	3187	4919,4459527778													3667											1.05	68
	4	5	1899-12-31 20:24:41	2	1899-12-31 14:17:29	1900-01-02 10:42:11	K0 Inga komplikationer	6.5											72	72	3527,79145	2992	7069,79145		82.2							07:48:00				3542	1295,833										1.39	105
	4	5	1899-12-31 20:24:41	2	1899-12-31 14:17:29	1900-01-02 10:42:11	K0 Inga komplikationer	11.8				40	36	36							1757,5963111111		6907,941775									14:59:00				2812												202
	4	5	1899-12-31 20:24:41	2	1899-12-31 14:17:29	1900-01-02 10:42:11	K0 Inga komplikationer	0														130	1887,5963111111													130
	4	5	1899-12-31 14:47:03	3	1899-12-31 14:32:46	1900-01-03 05:19:50	K0 Inga komplikationer	12.6		4			3,5	3.5					26	26	539,33683333333	160	2194,1014166667		95.7											4075											1.66	67
	4	5	1899-12-31 14:47:03	3	1899-12-31 14:32:46	1900-01-03 05:19:50	K0 Inga komplikationer	6		6			6	6		4			20	20	-3035,9635	4080	2019,0365		98											5055											1.11	56
	4	5	1899-12-31 14:47:03	3	1899-12-31 14:32:46	1900-01-03 05:19:50	K0 Inga komplikationer	3.4		18		21	18	18					20	20	-2196,3792222222	4090	1732,0981666667		100											4985											1.08	51
	4	5	1899-12-31 14:47:03	3	1899-12-31 14:32:46	1900-01-03 05:19:50	K0 Inga komplikationer	0							4								2493,6207777778		98											4180
	2	6	1899-12-31 06:25:48	1	1899-12-31 14:17:35	1899-12-31 20:43:23	K0 Inga komplikationer	5.2		22		17			8	8			54	54	2512,0731666667	1320	1496,8364444444									09:15:00				1925											1.3	98
	2	6	1899-12-31 06:25:48	1	1899-12-31 14:17:35	1899-12-31 20:43:23	K0 Inga komplikationer	0														1685	4437,0731666667		82							06:56:00				1835	1000
	3	8	1899-12-31 02:48:48	2	1899-12-31 13:31:20	1900-01-01 16:20:08	K0 Inga komplikationer	0		15			15	15	7	7			47	47	848,6836	1855	2708,6836		87.3							10:00:00				1860												80
	3	8	1899-12-31 02:48:48	2	1899-12-31 13:31:20	1900-01-01 16:20:08	K0 Inga komplikationer	3.7				26							71	71	1905,0696222222	930	2629,8419333333		87.8							24				1735	500											88
	3	8	1899-12-31 02:48:48	2	1899-12-31 13:31:20	1900-01-01 16:20:08	K0 Inga komplikationer	0															2915,0696222222		86							10:41:00				885	500
	2	6	1899-12-31 08:41:05	1	1899-12-31 14:25:20	1899-12-31 23:06:25	K0 Inga komplikationer	2.1		17		30			1	1			25	25	5052,5060833333	2030	6212,5060833333		75											2030											0.61	44
	2	6	1899-12-31 08:41:05	1	1899-12-31 14:25:20	1899-12-31 23:06:25	K0 Inga komplikationer	4														960	5765,7271666667													1160											1.27	71
	13	6	1899-12-31 21:26:09	5	1899-12-31 17:24:08	1900-01-05 14:50:17	K0 Inga komplikationer	0		8
	13	6	1899-12-31 21:26:09	5	1899-12-31 17:24:08	1900-01-05 14:50:17	K0 Inga komplikationer	6.1		15			15	15	3	3			39	39	2729,2227300486	825	3554,2227300486		96											2775											1.84	87
	13	6	1899-12-31 21:26:09	5	1899-12-31 17:24:08	1900-01-05 14:50:17	K0 Inga komplikationer	6.8		14			14	14	4	4			33	33		2775	2108,4260395559		104.8											2775											1.72	84
	13	6	1899-12-31 21:26:09	5	1899-12-31 17:24:08	1900-01-05 14:50:17	K0 Inga komplikationer	7.2		19			18	18					34,5	34.5	1045,3303972222	6570	4582,0956894845		107											6570											1.99	92
	13	6	1899-12-31 21:26:09	5	1899-12-31 17:24:08	1900-01-05 14:50:17	K0 Inga komplikationer	3.8		21					5	5			24	24	340,25488894613	2440	5035,2548889461		107.8	104							0			4695							97	U	97	5		81	0
	13	6	1899-12-31 21:26:09	5	1899-12-31 17:24:08	1900-01-05 14:50:17	K0 Inga komplikationer	6				26	21	21					39	39	-2202,843866214	5180	4535,811777835		106	104							0			6474,7135035001							97	U	97	4	1.66	109	0
	5	6						0																		104							0										97	U	97	3	1.66	109	0
	13	6	1899-12-31 21:26:09	5	1899-12-31 17:24:08	1900-01-05 14:50:17	K0 Inga komplikationer	10.6													-1119,25		4040,6398840374		107.8	104							0			6215,3312302332							97	U	97	2	1.97	172	0
	13	6	1899-12-31 21:26:09	5	1899-12-31 17:24:08	1900-01-05 14:50:17	K0 Inga komplikationer	0														1120				104							0			1120							97	U	97	1			0
	6	6	1899-12-31 14:53:23	4	1899-12-31 17:52:53	1900-01-04 08:46:16	K0 Inga komplikationer	0		8
	6	6	1899-12-31 14:53:23	4	1899-12-31 17:52:53	1900-01-04 08:46:16	K0 Inga komplikationer	9		14			14	14	3	3			34	34	1067,0302222222	540	2159,4834444444		59.5											1590											1.28	62
	6	6	1899-12-31 14:53:23	4	1899-12-31 17:52:53	1900-01-04 08:46:16	K0 Inga komplikationer	7.9							4	4			32	32	1938,9450555556	1680	3728,9450555556		60.5											1790											1.27	64
	6	6	1899-12-31 14:53:23	4	1899-12-31 17:52:53	1900-01-04 08:46:16	K0 Inga komplikationer	6.4							6	6			32	32	1542,3635		4362,3635		58.4											2820											1.1	59
	6	6	1899-12-31 14:53:23	4	1899-12-31 17:52:53	1900-01-04 08:46:16	K0 Inga komplikationer	7.6				14							29	29	2994,34825	3000	6644,34825		57.7											3650											1.14	90
	6	6	1899-12-31 14:53:23	4	1899-12-31 17:52:53	1900-01-04 08:46:16	K0 Inga komplikationer	8.9	218												5620	900	6637,7595277778		58											3125											0.97
	5	9	1899-12-31 05:16:03	1	1899-12-31 12:09:08	1899-12-31 17:25:11	K0 Inga komplikationer	0		9
	5	9	1899-12-31 03:34:28	0	1899-12-31 03:34:28	1899-12-31 03:34:28	K0 Inga komplikationer	0		10		11	10	10	1	1			37	37	707,72538888889	460	555,26761111111													3350												67
	5	9	1899-12-31 05:16:03	1	1899-12-31 12:09:08	1899-12-31 17:25:11	K0 Inga komplikationer	0		10		11	10	10	1	1			37	37	707,72538888889	460	555,26761111111													3350												67
	5	9	1899-12-31 05:16:03	1	1899-12-31 12:09:08	1899-12-31 17:25:11	K0 Inga komplikationer	10.8														2700	4057,7253888889													3300												67
	5	9	1899-12-31 03:34:28	0	1899-12-31 03:34:28	1899-12-31 03:34:28	K0 Inga komplikationer	10.8														2700	4057,7253888889													3300												67
	6	6	1899-12-31 15:22:33	5	1899-12-31 10:52:37	1900-01-05 02:15:11	K0 Inga komplikationer	15.2	281	16			9,5	9.5	10	10			38,5	38.5	-158,65533611111	2085	3967,172475		84.3	84		3		2008-09-29	2008-10-02	10:45:00	1			4134							97	M	97	6	2.59	108	0
	6	6	1899-12-31 15:22:33	5	1899-12-31 10:52:37	1900-01-05 02:15:11	K0 Inga komplikationer	12.8		17			17	17					48	48	-755,04269444445	885	3953,9136833333		84.4	84	19:14:00	3		2008-09-29	2008-10-02	24	1			4638							97	M	97	5	2.23	100	0
	6	6	1899-12-31 15:22:33	5	1899-12-31 10:52:37	1900-01-05 02:15:11	K0 Inga komplikationer	14		18			18	18	5	5			55	55	1273,7606972222		3832,8090555556		84.7	84	24	3		2008-09-29	2008-10-02	24	1			3875							97	M	97	4	1.99	134	0
	6	6	1899-12-31 15:22:33	5	1899-12-31 10:52:37	1900-01-05 02:15:11	K0 Inga komplikationer	17.4											53	53	3159,5811972222	428	4978,7606972222		86	84	04:30:00	3		2008-09-29	2008-10-02	24	1			3560							97	M	97	3	2.79	193	0
	6	6	1899-12-31 15:22:33	5	1899-12-31 10:52:37	1900-01-05 02:15:11	K0 Inga komplikationer	20.2				34			11	11			76	76	5694,3966333333	355	6349,3966333333		83.3	84	20:00:00	3		2008-09-29	2008-10-02	24	1			1352							97	M	97	2	2	240	0
	6	6	1899-12-31 15:22:33	5	1899-12-31 10:52:37	1900-01-05 02:15:11	K0 Inga komplikationer	22.6	1355														5363,3348194444			84		3		2008-09-29	2008-10-02	16:15:00	1			330	500						97	M	97	1	2.45	262	0
	2	3	1899-12-31 02:44:52	1	1899-12-31 23:11:56	1900-01-01 01:56:48	K0 Inga komplikationer	1.3				28			2	2			24	24	934,9695	2485	4229,9695		53.5							12:45:00				3295											0.7	50
	2	3	1899-12-31 02:44:52	1	1899-12-31 23:11:56	1900-01-01 01:56:48	K0 Inga komplikationer	0														3280										03:00:00				3280
	3	4	1899-12-31 13:50:37	0	1899-12-31 13:50:37	1899-12-31 13:50:37	K0 Inga komplikationer	0		2		9									1823,3753888889		2693,3753888889
	3	4	1899-12-31 13:50:37	0	1899-12-31 13:50:37	1899-12-31 13:50:37	K0 Inga komplikationer	3.3		12			12	12	1	1			13	13	-3492,7603888889	3145	2643,3753888889		79											3545											0.61	57
	3	4	1899-12-31 13:50:37	0	1899-12-31 13:50:37	1899-12-31 13:50:37	K0 Inga komplikationer	0															4													700
	12	9	1899-12-31 14:24:05	10	1899-12-31 14:48:08	1900-01-10 05:12:14	K0 Inga komplikationer	0								9
	12	9	1899-12-31 14:24:05	10	1899-12-31 14:48:08	1900-01-10 05:12:14	K0 Inga komplikationer	25.6		15			15	15	4	4			30	30	291	805	1481,4		65.8											2945											2.73	161
	12	9	1899-12-31 14:24:05	10	1899-12-31 14:48:08	1900-01-10 05:12:14	K0 Inga komplikationer	23.1							3	3			38	38	-1123,3369916667	2420	1786,6630083333		67.2	66		1		2008-10-04	2008-10-05		0			2945							78	U	88	10	2.83	159	0
	12	9	1899-12-31 14:24:05	10	1899-12-31 14:48:08	1900-01-10 05:12:14	K0 Inga komplikationer	19							5	5			47	47	-1645,2044861111	3335	1721,6630083333		69.4	66		1		2008-10-04	2008-10-05		0			3705							78	U	88	9	2.79	145	0
	12	9	1899-12-31 14:24:05	10	1899-12-31 14:48:08	1900-01-10 05:12:14	K0 Inga komplikationer	13.9											48	48	288,81400555556		3307,8140055556		71	66		1		2008-10-04	2008-10-05		0			3490							78	U	88	8	2.31	111	0
	12	9	1899-12-31 14:24:05	10	1899-12-31 14:48:08	1900-01-10 05:12:14	K0 Inga komplikationer	12											47	47	1248,6024444444	1542	3816,6024444444		72.5	66	18:15:00	1		2008-10-04	2008-10-05		0			3019							78	U	88	7	1.57	78	0
	12	9	1899-12-31 14:24:05	10	1899-12-31 14:48:08	1900-01-10 05:12:14	K0 Inga komplikationer	24.1							5	5			44	44	1489,0896111111	1701	3765,1936111111		72.2	66	24	1		2008-10-04	2008-10-05		0			2506							78	U	88	6	2.07	129	0
	12	9	1899-12-31 14:24:05	10	1899-12-31 14:48:08	1900-01-10 05:12:14	K0 Inga komplikationer	42.8											50	50	-829,74816666667		3452,61		72	66	13:00:00	1		2008-10-04	2008-10-05		0			3537							78	U	88	5	3.37	252	0
	12	9	1899-12-31 14:24:05	10	1899-12-31 14:48:08	1900-01-10 05:12:14	K0 Inga komplikationer	35.2											56	56	-869,46844444444	3537	2810,5315555556		73.5	66		1		2008-10-04	2008-10-05		0			3680							78	U	88	4	3.24	238	0
	12	9	1899-12-31 14:24:05	10	1899-12-31 14:48:08	1900-01-10 05:12:14	K0 Inga komplikationer	27.3							7	7			42	42	-2158,337		3270,663		75.9	66	06:40:00	1		2008-10-04	2008-10-05		0			5429							78	U	88	3	1.97	244	0
	12	9	1899-12-31 14:24:05	10	1899-12-31 14:48:08	1900-01-10 05:12:14	K0 Inga komplikationer	30.7				33			9				53	53	2227,2388888889	3055	3264,903		79.4	66	08:02:00	1		2008-10-04	2008-10-05		0			5422							78	U	88	2	3.71	362	0
	12	9	1899-12-31 14:24:05	10	1899-12-31 14:48:08	1900-01-10 05:12:14	K0 Inga komplikationer	28.4														1940	4817,2388888889		79.3	66		1		2008-10-04	2008-10-05		0			2590							78	U	88	1	3.57	353	0
	3	4	1899-12-31 04:51:33	1	1899-12-31 18:07:12	1899-12-31 22:58:46	K0 Inga komplikationer	0		2											-627,0915		1017,9085
	3	4	1899-12-31 04:51:33	1	1899-12-31 18:07:12	1899-12-31 22:58:46	K0 Inga komplikationer	3.4		19		20	19	19	3	3			61	61	636,3455	1645	2561,3455									09:40:00				1925											0.66	71
	3	4	1899-12-31 04:51:33	1	1899-12-31 18:07:12	1899-12-31 22:58:46	K0 Inga komplikationer	0														1125	1560,4621666667		58.4							05:25:00				1125
	9	1	1899-12-31 08:56:27	4	1899-12-31 15:08:28	1900-01-04 00:04:55	K0 Inga komplikationer	0		19									27	27	-107,63866666667	1435	2854,8993333333		55.4											4730
	9	1	1899-12-31 08:56:27	4	1899-12-31 15:08:28	1900-01-04 00:04:55	K0 Inga komplikationer	6		22			22	22	6	6			33	33	-1463,9891666667	6215	4776,0108333333		58.4											6240											0.96	51
	9	1	1899-12-31 08:56:27	4	1899-12-31 15:08:28	1900-01-04 00:04:55	K0 Inga komplikationer	0											38	38	-11,509222222226	5225	4774,9658333333		59.7											6080												68
	9	1	1899-12-31 08:56:27	4	1899-12-31 15:08:28	1900-01-04 00:04:55	K0 Inga komplikationer	3.7				27							47	47	1682,0812222222		5213,4907777778		60.2											5085											0.82	70
	9	1	1899-12-31 12:03:03	0	1899-12-31 12:03:03	1899-12-31 12:03:03	K0 Inga komplikationer	3.7				27							47	47	1682,0812222222		3148,8884444444		60.2											3805											0.82	70
	9	1	1899-12-31 08:56:27	4	1899-12-31 15:08:28	1900-01-04 00:04:55	K0 Inga komplikationer	3.9							8	8					815,05555555556	3805	5487,0812222222		60.6											3805											0.76	88
	9	1	1899-12-31 12:03:03	0	1899-12-31 12:03:03	1899-12-31 12:03:03	K0 Inga komplikationer	3.9							8	8					815,05555555556	3805	5487,0812222222		60.6											3805											0.76	88
	9	1	1899-12-31 12:03:03	0	1899-12-31 12:03:03	1899-12-31 12:03:03	K0 Inga komplikationer	0														420	831,69444444444													420
	9	1	1899-12-31 08:56:27	4	1899-12-31 15:08:28	1900-01-04 00:04:55	K0 Inga komplikationer	0														420	831,69444444444													420
	2	5	1899-12-31 09:55:11	0	1899-12-31 09:55:11	1899-12-31 09:55:11	K0 Inga komplikationer	4.3		9		10	9	9	2	2			15	15	408,92044444444		408,92044444444		70																						0.85	71
	2	5	1899-12-31 09:55:11	0	1899-12-31 09:55:11	1899-12-31 09:55:11	K0 Inga komplikationer	0															362,48055555556
	3	2	1899-12-31 19:07:30	0	1899-12-31 19:07:30	1899-12-31 19:07:30	K0 Inga komplikationer	0				9									2015,3557222222		2785,3557222222
	3	2	1899-12-31 19:07:30	0	1899-12-31 19:07:30	1899-12-31 19:07:30	K0 Inga komplikationer	3.9		11			11	11					19	19	5437,9592777778	935	2785,3557222222		87.65							21:45:00				935	2000										0.57	87
	3	2	1899-12-31 19:07:30	0	1899-12-31 19:07:30	1899-12-31 19:07:30	K0 Inga komplikationer	0															6372,9592777778													735
	3	2	1899-12-31 05:38:09	2	1899-12-31 18:42:34	1900-01-02 00:20:44	K0 Inga komplikationer	2.6		29			29	29					55	55	1770,1507664141	2700	4650,1507664141									08:25:00				2880											0.73	82
	3	2	1899-12-31 05:38:09	2	1899-12-31 18:42:34	1900-01-02 00:20:44	K0 Inga komplikationer	3.4	1294			27							52	52	10825,435627778		13065,435627778		68							24				2585	1000										0.59	72
	3	2	1899-12-31 05:38:09	2	1899-12-31 18:42:34	1900-01-02 00:20:44	K0 Inga komplikationer	2.9														1865	9105,4529194444									03:30:00				1985											0.53	70
	3	3	1899-12-31 10:42:01	0	1899-12-31 10:42:01	1899-12-31 10:42:01	K0 Inga komplikationer	0				8
	3	3	1899-12-31 10:42:01	0	1899-12-31 10:42:01	1899-12-31 10:42:01	K0 Inga komplikationer	0		5					1	1					700,2	1180	1000,2													1180
	3	3	1899-12-31 10:42:01	0	1899-12-31 10:42:01	1899-12-31 10:42:01	K0 Inga komplikationer	0															1011													970
	2	2	1899-12-31 05:37:19	0	1899-12-31 05:37:19	1899-12-31 05:37:19	K0 Inga komplikationer	0		2		3									750		2000
	2	2	1899-12-31 05:37:19	0	1899-12-31 05:37:19	1899-12-31 05:37:19	K0 Inga komplikationer	0														1250	1000													1250
	2	4	1899-12-31 06:05:06	1	1899-12-31 21:22:32	1900-01-01 03:27:39	K0 Inga komplikationer	3.9		15		17	14	14	5	5			20,5	20.5	2070,663	3050	4765,663		74.5											3050											1.43	59
	2	4	1899-12-31 06:05:06	1	1899-12-31 21:22:32	1900-01-01 03:27:39	K0 Inga komplikationer	4.5															2													2470											1.28	50
	6	6	1899-12-31 22:52:31	3	1899-12-31 14:12:05	1900-01-03 13:04:36	K0 Inga komplikationer	0		5											182,56596995428		662,56596995428
	6	6	1899-12-31 22:52:31	3	1899-12-31 14:12:05	1900-01-03 13:04:36	K0 Inga komplikationer	5.4		10			10	10	4	4			24	24	-448,1170426568	480	1602,8829573432		89.6											2051											1.07	58
	6	6	1899-12-31 22:52:31	3	1899-12-31 14:12:05	1900-01-03 13:04:36	K0 Inga komplikationer	5.3	141	16			16	16					34	34	1227,8874912846	2051	1549,2980455209		90.2							14:25:00				2220											1.21	58
	6	6	1899-12-31 22:52:31	3	1899-12-31 14:12:05	1900-01-03 13:04:36	K0 Inga komplikationer	5.3		19		10	14	14	6	6			36,5	36.5	1572,8184232254	2140	3447,8874912846		88.8							24				2220											0.94	57
	6	6	1899-12-31 22:52:31	3	1899-12-31 14:12:05	1900-01-03 13:04:36	K0 Inga komplikationer	7.4							5	5					892,25077777778	2075	3647,8184232254		87.7							23:00:00				2075											0.96	77
	6	6	1899-12-31 22:52:31	3	1899-12-31 14:12:05	1900-01-03 13:04:36	K0 Inga komplikationer	0														365	1257,2507777778													365
	3	6	1899-12-31 09:22:12	0	1899-12-31 09:22:12	1899-12-31 09:22:12	K0 Inga komplikationer	0				13
	3	6	1899-12-31 09:22:12	0	1899-12-31 09:22:12	1899-12-31 09:22:12	K0 Inga komplikationer	3.7		10			10	10	3	3			22	22	191,875	1150	802,33													1150											0.84	56
	3	6	1899-12-31 09:22:12	0	1899-12-31 09:22:12	1899-12-31 09:22:12	K0 Inga komplikationer	0														625	816,875													625
	2	3	1899-12-31 02:36:52	1	1899-12-31 13:54:53	1899-12-31 16:31:46	K0 Inga komplikationer	1.5				14							18	18	160	450	1265		59.3											1105											0.75	62
	2	3	1899-12-31 02:36:52	1	1899-12-31 13:54:53	1899-12-31 16:31:46	K0 Inga komplikationer	0														1105	255													1105
	2	6	1899-12-31 17:51:28	0	1899-12-31 17:51:28	1899-12-31 17:51:28	K0 Inga komplikationer	0		10		42
	2	6	1899-12-31 17:51:28	0	1899-12-31 17:51:28	1899-12-31 17:51:28	K0 Inga komplikationer	17.1		36			36	36	6	6			70	70	4949,3505888889	100	5049,3505888889													100											2.98	277
	2	4	1899-12-31 01:18:31	1	1899-12-31 01:22:53	1899-12-31 02:41:25	K0 Inga komplikationer	0		3		6			4	4					-340		500
	2	4	1899-12-31 01:18:31	1	1899-12-31 01:22:53	1899-12-31 02:41:25	K0 Inga komplikationer	0														840										01:30:00				840
	4	4	1899-12-31 18:33:26	2	1899-12-31 11:36:29	1900-01-02 06:09:55	K0 Inga komplikationer	0		2
	4	4	1899-12-31 18:33:26	2	1899-12-31 11:36:29	1900-01-02 06:09:55	K0 Inga komplikationer	2.2		2			2	2					24	24	413,36390555556	150	3768,3639055556		78.9											3355											0.71	87
	4	4	1899-12-31 18:33:26	2	1899-12-31 11:36:29	1900-01-02 06:09:55	K0 Inga komplikationer	2.8	496	15		30	14	14					40	40	3297,0344277778	3130	7282,0344277778		79.2							14:15:00				3985											0.73	86
	4	4	1899-12-31 18:33:26	2	1899-12-31 11:36:29	1900-01-02 06:09:55	K0 Inga komplikationer	3.4							1	1					2,5	3910	7276,7456527778		78.3							18:36:00				3985											0.77	103
	3	4	1899-12-31 08:25:36	1	1899-12-31 19:29:50	1900-01-01 03:55:26	K0 Inga komplikationer	5.2		8																																					1.19	87
	3	4	1899-12-31 08:25:36	1	1899-12-31 19:29:50	1900-01-01 03:55:26	K0 Inga komplikationer	3.8		7		10	7	7	4	4			26	26	3058,7492277778	1250	4523,7492277778		59.9											1465											1.05	86
	3	4	1899-12-31 08:25:36	1	1899-12-31 19:29:50	1900-01-01 03:55:26	K0 Inga komplikationer	0	782													1370	4020,47595													1370
	12	8	1899-12-31 16:39:52	11	1899-12-31 15:25:08	1900-01-11 08:05:01	K9 Reintubation	12.5		32			25,5	25.5					53	53	1405,9261544444	640	3431,9261544444		86		13:00:00					13:58:00				2026											1.57	196
	12	8	1899-12-31 16:39:52	11	1899-12-31 15:25:08	1900-01-11 08:05:01	K9 Reintubation	11.8		36			36	36	9	9			70	70	-255,94113388889	730	3696,0588661111				24					24				3952											1.41	147
	12	8	1899-12-31 16:39:52	11	1899-12-31 15:25:08	1900-01-11 08:05:01	K9 Reintubation	10		28			28	28	13	13			72	72	1231,5790555556	102	3689,2734383333		85		24					24				3712											1.81	123
	12	8	1899-12-31 16:39:52	11	1899-12-31 15:25:08	1900-01-11 08:05:01	K9 Reintubation	12.2		31			31	31	13	13			62	62	1853,6555694444	122	4217,6555694444		83		24					24				2364											1.6	146
	12	8	1899-12-31 16:39:52	11	1899-12-31 15:25:08	1900-01-11 08:05:01	K9 Reintubation	15.5		41			41	41	15	15			82	82	1380,3652277778	400	5447,3652277778		81.8		24					24				4067											1.77	191
	12	8	1899-12-31 16:39:52	11	1899-12-31 15:25:08	1900-01-11 08:05:01	K9 Reintubation	28.7		46			46	46	14				83	83	1003,2761138889	2070	5388,2761138889		82		09:15:00					24				4385											3.25	353
	12	8	1899-12-31 16:39:52	11	1899-12-31 15:25:08	1900-01-11 08:05:01	K9 Reintubation	24.6		39			39	39					72	72	2831,3028944444	3910	5121,3028944444		84							24				4385											3.13	286
	12	8	1899-12-31 16:39:52	11	1899-12-31 15:25:08	1900-01-11 08:05:01	K9 Reintubation	20.8	1879	24			24	24					52	52	459,57409166667	2290	5117,40205		80.7							24				2465											3.12	240
	12	8	1899-12-31 16:39:52	11	1899-12-31 15:25:08	1900-01-11 08:05:01	K9 Reintubation	15.3		32			32	32					47	47	-730,25388333333	3560	2924,4174305556		80.5							24				3570											2.48	211
	12	8	1899-12-31 16:39:52	11	1899-12-31 15:25:08	1900-01-11 08:05:01	K9 Reintubation	12.3		28			28	28					46	46	525,62016111111		3698,6201611111		81.7							24				3470											2.26	196
	12	8	1899-12-31 16:39:52	11	1899-12-31 15:25:08	1900-01-11 08:05:01	K9 Reintubation	8.7		32		30	32	32	9	9			51	51	-1710,2228388889	2980	4512,7771611111		81.3							24				6223											1.92	158
	12	8	1899-12-31 16:39:52	11	1899-12-31 15:25:08	1900-01-11 08:05:01	K9 Reintubation	7.2	92						8	8						5798	4501,6540222222		83.8							13:45:00				6173											1.76	129
	8	1	1899-12-31 13:34:04	7	1899-12-31 15:08:16	1900-01-07 04:42:21	K0 Inga komplikationer	4.4		7			7	7	1	1			14	14	-168,00817087412	800	631,99182912588													5400											1.11	90
	8	1	1899-12-31 13:34:04	7	1899-12-31 15:08:16	1900-01-07 04:42:21	K0 Inga komplikationer	3		5			5	5	3	3			26	26	-3964,4706944444	8270	4505,5293055556		56.5											8470												72
	8	1	1899-12-31 13:34:04	7	1899-12-31 15:08:16	1900-01-07 04:42:21	K0 Inga komplikationer	1.4		14			14	14					24	24	-302,28459444445		2725,1259444444		58.75											7910											0.87	85
	8	1	1899-12-31 13:34:04	7	1899-12-31 15:08:16	1900-01-07 04:42:21	K0 Inga komplikationer	0														660														1560
	8	1	1899-12-31 13:34:04	7	1899-12-31 15:08:16	1900-01-07 04:42:21	K0 Inga komplikationer	1.5	822	14			11	11					25,5	25.5	703,77220833334	3100	1797,7154055556													3600												77
	8	1	1899-12-31 13:34:04	7	1899-12-31 15:08:16	1900-01-07 04:42:21	K0 Inga komplikationer	2	1505	10			10	10					17	17	1599,5628861111	2380	4303,7722083333													3900	500										0.98	78
	8	1	1899-12-31 13:34:04	7	1899-12-31 15:08:16	1900-01-07 04:42:21	K0 Inga komplikationer	2.1	2740	14		18	14	14	5	5			23	23	4919,9159444445		10844,915944444		58.7											5925											0.89	69
	8	1	1899-12-31 13:34:04	7	1899-12-31 15:08:16	1900-01-07 04:42:21	K0 Inga komplikationer	0														3575	10741,121622222									13:44:00				4850	1500
	3	9	1899-12-31 03:15:43	0	1899-12-31 03:15:43	1899-12-31 03:15:43	K0 Inga komplikationer	0				49
	3	9	1899-12-31 03:15:43	0	1899-12-31 03:15:43	1899-12-31 03:15:43	K0 Inga komplikationer	0		22			22	22					69	69	1705,5222222222		2005,5222222222									20:10:00
	3	9	1899-12-31 03:15:43	0	1899-12-31 03:15:43	1899-12-31 03:15:43	K0 Inga komplikationer	0														300	2005,5222222222													300
	3	6	1899-12-31 14:40:24	2	1899-12-31 11:15:36	1900-01-02 01:56:00	K4 Bldning	3.5		12			12	12	2	2			25	25	571,74744444444	510	418,05522222222													2965												66
	3	6	1899-12-31 14:40:24	2	1899-12-31 11:15:36	1900-01-02 01:56:00	K4 Bldning	2.9				11			3	3			25	25	671,12844444446	2350	3536,7474444444													3670											0.84	75
	3	6	1899-12-31 14:40:24	2	1899-12-31 11:15:36	1900-01-02 01:56:00	K4 Bldning	0														2870	4341,1284444445		79.5											3490
	10	1	1899-12-31 00:27:51	6	1899-12-31 16:58:09	1900-01-05 17:26:00	K0 Inga komplikationer	0		1
	10	1	1899-12-31 00:27:51	6	1899-12-31 16:58:09	1900-01-05 17:26:00	K0 Inga komplikationer	4.8		4			4	4	3	4			20	20	924,13729444445	940	3464,1372944444		102.7							09:15:00				2540											1.01	64
	10	1	1899-12-31 00:27:51	6	1899-12-31 16:58:09	1900-01-05 17:26:00	K0 Inga komplikationer	2.6		4			4	4	4				19	19	-506,835525	4915	4663,164475		103.8							24				5170											0.92	62
	10	1	1899-12-31 00:27:51	6	1899-12-31 16:58:09	1900-01-05 17:26:00	K0 Inga komplikationer	1		9			9	9					30	30	-2874,8592666667		4705,1407333333		104.2							24				7580											0.89	76
	10	1	1899-12-31 00:27:51	6	1899-12-31 16:58:09	1900-01-05 17:26:00	K0 Inga komplikationer	0		9			9	9	8	8			27	27	-911,29686944444	4650	4023,7031305556		107.7							24				6770											0.99	92
	10	1	1899-12-31 00:27:51	6	1899-12-31 16:58:09	1900-01-05 17:26:00	K0 Inga komplikationer	0.9		7			7	7	7	7			26	26	2267,5067444444		4843,5067444444		109		22:00:00					24				4670											0.8	68
	10	1	1899-12-31 00:27:51	6	1899-12-31 16:58:09	1900-01-05 17:26:00	K0 Inga komplikationer	1.5	39			22							30	30	2239,018	1100	5814,018		105.1							24		13:00:00		3575												91
	10	1	1899-12-31 00:27:51	6	1899-12-31 16:58:09	1900-01-05 17:26:00	K0 Inga komplikationer	2.4	151													3575	5814,018		104							13:39:00				3575											0.93	78
	2	2	1899-12-31 07:02:38	1	1899-12-31 10:49:05	1899-12-31 17:51:44	K0 Inga komplikationer	1.3		6		13			2	2			13	13	-408,739425	780	371,260575													2390											0.66	78
	2	2	1899-12-31 07:02:38	1	1899-12-31 10:49:05	1899-12-31 17:51:44	K0 Inga komplikationer	0														2390	1892,595425													2390
	3	9	1899-12-31 01:29:15	1	1899-12-31 23:28:00	1900-01-01 00:57:16	K0 Inga komplikationer	0		6
	3	9	1899-12-31 01:29:15	1	1899-12-31 23:28:00	1900-01-01 00:57:16	K0 Inga komplikationer	11.8	299	32		38	32	32	9	9			63	63	2892,8330277778	1365	4457,8330277778		49.5							22:20:00				1565											1.9	155
	3	9	1899-12-31 01:29:15	1	1899-12-31 23:28:00	1900-01-01 00:57:16	K0 Inga komplikationer	0														1215	4457,3730277778									01:30:00				1565	1000
	3	8	1899-12-31 22:32:08	1	1899-12-31 23:12:14	1900-01-01 21:44:23	K0 Inga komplikationer	40.1		20		23	20	20					40	40	-86,50447222222	2192	5148,4955277778		85.6											5235											4.37	450
	3	8	1899-12-31 22:32:08	1	1899-12-31 23:12:14	1900-01-01 21:44:23	K0 Inga komplikationer	38.6		23			23	23	8	8			44	44	-1269,74	4835	5145,7738611111		90											6763											4.64	538
	3	8	1899-12-31 22:32:08	1	1899-12-31 23:12:14	1900-01-01 21:44:23	K0 Inga komplikationer	0														5013	5493,26			90							0			6763							88	M	88	1			0
	6	4	1899-12-31 20:21:29	3	1899-12-31 12:03:43	1900-01-03 08:25:12	K0 Inga komplikationer	0		5
	6	4	1899-12-31 20:21:29	3	1899-12-31 12:03:43	1900-01-03 08:25:12	K0 Inga komplikationer	13.6		20			19	19	7	7			25	25	1313,6380555556		1313,6380555556		78.7																						5.76	526
	6	4	1899-12-31 20:21:29	3	1899-12-31 12:03:43	1900-01-03 08:25:12	K0 Inga komplikationer	7.2		21			21	21					31	31	2040,2477777778		388,44805555556		76																						5.16	379
	6	4	1899-12-31 20:21:29	3	1899-12-31 12:03:43	1900-01-03 08:25:12	K0 Inga komplikationer	12.1		22		25			6	6			33	33	3057,7557200297		4062,4322222222		76.8									15:00:00		1004,6765021925											5.24	522
	6	4	1899-12-31 20:21:29	3	1899-12-31 12:03:43	1900-01-03 08:25:12	K0 Inga komplikationer	8.7					22	22	5	5					652,77046486263		3323,52		74											105,72953513737											5.68	423
	6	4	1899-12-31 20:21:29	3	1899-12-31 12:03:43	1900-01-03 08:25:12	K0 Inga komplikationer	0															508,5
	2	9	1899-12-31 00:20:13	1	1899-12-31 08:22:23	1899-12-31 08:42:37	K0 Inga komplikationer	7.2				13							41	41	240,17	35	275,17													1180											1.01	78
	2	9	1899-12-31 00:20:13	1	1899-12-31 08:22:23	1899-12-31 08:42:37	K0 Inga komplikationer	0														1030	316,35													1180
	2	3	1899-12-31 00:20:05	1	1899-12-31 13:51:46	1899-12-31 14:11:52	K0 Inga komplikationer	0				25	7	7	4				27	27	1167,4545444444	1030	2197,4545444444		62							10:30:00				1030	997,56944444444
	2	3	1899-12-31 00:20:05	1	1899-12-31 13:51:46	1899-12-31 14:11:52	K0 Inga komplikationer	0														1030	2196,4298222222									00:20:00				1030
	4	4	1899-12-31 23:00:26	1	1899-12-31 15:03:07	1900-01-01 14:03:34	K0 Inga komplikationer	0		2
	4	4	1899-12-31 23:00:26	1	1899-12-31 15:03:07	1900-01-01 14:03:34	K0 Inga komplikationer	0				13							15	15	997,22688888889		910,46111111111													2200												76
	4	4	1899-12-31 23:00:26	1	1899-12-31 15:03:07	1900-01-01 14:03:34	K0 Inga komplikationer	4							2	2			23	23	745,1	2200	3197,2268888889													2200											0.83	100
	4	4	1899-12-31 23:00:26	1	1899-12-31 15:03:07	1900-01-01 14:03:34	K0 Inga komplikationer	0															270,01666666667
	12	4	1899-12-31 20:00:01	10	1899-12-31 20:41:54	1900-01-10 16:41:56	K0 Inga komplikationer	8.9		18			16,5	16.5	3	3			39	39	78,662594444444	2605	2939,7613944444		86.4							11:35:00				3005											0.94	71
	12	4	1899-12-31 20:00:01	10	1899-12-31 20:41:54	1900-01-10 16:41:56	K0 Inga komplikationer	12.7	171	16			16	16					49	49	136,33767777778		3166,3376777778		87.5							24				2885											1.22	77
	12	4	1899-12-31 20:00:01	10	1899-12-31 20:41:54	1900-01-10 16:41:56	K0 Inga komplikationer	15.4	905	18			18	18	1	1			43	43	143,42962222222	2980	3435,4296222222		87.3							24				3292											1.78	86
	12	4	1899-12-31 20:00:01	10	1899-12-31 20:41:54	1900-01-10 16:41:56	K0 Inga komplikationer	12.6		10			10	10					25	25	180,27669444444	3285	3280,2766944444		88							24				3100											1.43	80
	12	4	1899-12-31 20:00:01	10	1899-12-31 20:41:54	1900-01-10 16:41:56	K0 Inga komplikationer	9.1		13			13	13	4	4			33	33	-1035,0404077778		3250,7703611111		89.3							24				3812											1.08	79
	12	4	1899-12-31 20:00:01	10	1899-12-31 20:41:54	1900-01-10 16:41:56	K0 Inga komplikationer	5.9		11			11	11	2	2			25	25	-317,32151027778	3805	3392,6784897222		91.2							24				3812											0.98	64
	12	4	1899-12-31 20:00:01	10	1899-12-31 20:41:54	1900-01-10 16:41:56	K0 Inga komplikationer	4.4	570	12			12	12	2	2			26	26	-1748,4046630556	3455	3381,8954619444		89.5							24				4770											0.91	65
	12	4	1899-12-31 20:00:01	10	1899-12-31 20:41:54	1900-01-10 16:41:56	K0 Inga komplikationer	3.4		10			10	10	3	3			26	26	-275,67367998219	4020	3724,3263200178		94							24				4770											0.81	62
	12	4	1899-12-31 20:00:01	10	1899-12-31 20:41:54	1900-01-10 16:41:56	K0 Inga komplikationer	3.6		12					6	6			45	45	1634,2781191933		3347,3760533511		95.3							24				3450											0.88	71
	12	4	1899-12-31 20:00:01	10	1899-12-31 20:41:54	1900-01-10 16:41:56	K0 Inga komplikationer	3.5				12	12	12					29	29	2356,1186198635	2378	4784,1186198635		93.6							24				2428												67
	12	4	1899-12-31 20:00:01	10	1899-12-31 20:41:54	1900-01-10 16:41:56	K0 Inga komplikationer	6.7							6	6					-230,41285277778		4784,0313976412		90.5							20:20:00				2318	500										0.83	91
	12	4	1899-12-31 20:00:01	10	1899-12-31 20:41:54	1900-01-10 16:41:56	K0 Inga komplikationer	0														450	192,66984166667													450
	3	6	1899-12-31 14:11:41	1	1899-12-31 14:27:03	1900-01-01 04:38:44	K0 Inga komplikationer	0		8
	3	6	1899-12-31 14:11:41	1	1899-12-31 14:27:03	1900-01-01 04:38:44	K0 Inga komplikationer	7.8				26							46	46	372,29498055556	835	1207,2949805556													2375											1.43	111
	3	6	1899-12-31 14:11:41	1	1899-12-31 14:27:03	1900-01-01 04:38:44	K0 Inga komplikationer	8.5														2375	2242,8016944444			89										2375							74	U	97	1	1.58	122	0
	3	9	1899-12-31 04:06:10	2	1899-12-31 11:47:25	1900-01-01 15:53:35	K0 Inga komplikationer	6.8		28					11	11			49	49	1366,2094166667	590	4991,2094166667		60.7							10:45:00				3625											1.3	82
	3	9	1899-12-31 04:06:10	2	1899-12-31 11:47:25	1900-01-01 15:53:35	K0 Inga komplikationer	8.7				39			13	13			75	75	1911,2863055556	3325	4991,1384444444									24				3625											0.91	84
	3	9	1899-12-31 04:06:10	2	1899-12-31 11:47:25	1900-01-01 15:53:35	K0 Inga komplikationer	8.3														555	2017,85325									04:10:00				615											1.28	107
	12	8	1899-12-31 22:22:51	10	1899-12-31 11:46:09	1900-01-10 10:09:00	K0 Inga komplikationer	7.3		17			17	17	4	4			33	33	361,49094444444	515	3267,2918666667		63.2											3690											1.38	52
	12	8	1899-12-31 22:22:51	10	1899-12-31 11:46:09	1900-01-10 10:09:00	K0 Inga komplikationer	6		22			22	22	5	5			39	39	-610,122275	3655	3267,1160333333		63.5											3655											1.11	46
	12	8	1899-12-31 22:22:51	10	1899-12-31 11:46:09	1900-01-10 10:09:00	K0 Inga komplikationer	6.1		23			23	23					42	42	988,1082	3000	3998,1082		66.3							13:35:00				3335											1.28	49
	12	8	1899-12-31 22:22:51	10	1899-12-31 11:46:09	1900-01-10 10:09:00	K0 Inga komplikationer	8.2		25			25	25	7	7			50	50	1009,5471472222		3998,0242277778		65.8							24				2770											1.37	50
	12	8	1899-12-31 22:22:51	10	1899-12-31 11:46:09	1900-01-10 10:09:00	K0 Inga komplikationer	7.6		18			18	18					48	48	-1172,7441986111	2390	3549,2910916667		65.5							24				3345											1.51	54
	12	8	1899-12-31 22:22:51	10	1899-12-31 11:46:09	1900-01-10 10:09:00	K0 Inga komplikationer	6.3		29			29	29	12	12			65	65	-1293,6290236111	3345	2401,3709763889		68.1							24				3695											1.29	47
	12	8	1899-12-31 22:22:51	10	1899-12-31 11:46:09	1900-01-10 10:09:00	K0 Inga komplikationer	6		33			33	33	9	9			68	68	-912,75298611111	4560	3797,2470138889		69.1							24				4710											1.22	44
	12	8	1899-12-31 22:22:51	10	1899-12-31 11:46:09	1900-01-10 10:09:00	K0 Inga komplikationer	6		30			30	30	8	8			63	63	-525,52308888889		3793,8965694444		70.2							24				4390											1.14	50
	12	8	1899-12-31 22:22:51	10	1899-12-31 11:46:09	1900-01-10 10:09:00	K0 Inga komplikationer	6.9		25			25	25	9	9			49	49	-166,56107222222	3750	3988,4389277778		71.5							24				4155											1.25	50
	12	8	1899-12-31 22:22:51	10	1899-12-31 11:46:09	1900-01-10 10:09:00	K0 Inga komplikationer	6		30		32	30	30	5	5			63	63	2965,4869666667	4155	4565,4869666667									24				4155											1.17	52
	12	8	1899-12-31 22:22:51	10	1899-12-31 11:46:09	1900-01-10 10:09:00	K0 Inga komplikationer	4											65	65	1992,4835944444	1600	4563,8454666667		66.6							23:05:00				1600	1000										0.87	45
	12	8	1899-12-31 22:22:51	10	1899-12-31 11:46:09	1900-01-10 10:09:00	K0 Inga komplikationer	0														1010	2986,40575													1010
	22	8	1899-12-31 18:07:58	20	1899-12-31 17:51:51	1900-01-20 11:59:50	K0 Inga komplikationer	12.4		15			15	15	4	7			42	42	29,934	810	2544,672		67.4											810											2.52	54
	22	8	1899-12-31 18:07:58	20	1899-12-31 17:51:51	1900-01-20 11:59:50	K0 Inga komplikationer	13.7		18			17,5	17.5	5	5			40,5	40.5	1341,0636666667	2805	4081,0636666667		68.2											3015											2.43	68
	22	8	1899-12-31 18:07:58	20	1899-12-31 17:51:51	1900-01-20 11:59:50	K0 Inga komplikationer	16.3							7	16						2680	4078,6306666667		68.2	64.2		2		2008-10-20	2008-10-22		0			2680							71	M	71	20	2.92	80	0
	22	8	1899-12-31 18:07:58	20	1899-12-31 17:51:51	1900-01-20 11:59:50	K0 Inga komplikationer	16.3		20			19,5	19.5	10	20			51	51	308,40967222222	3335	2026,8316944444		70.3	64.2		2		2008-10-20	2008-10-22		0			3370							71	M	71	19	2.91	91	0
	22	8	1899-12-31 18:07:58	20	1899-12-31 17:51:51	1900-01-20 11:59:50	K0 Inga komplikationer	18.3		16			16	16	10	14			43	43			3678,4096722222		70.8	64.2		2		2008-10-20	2008-10-22		0			3300							71	M	71	18	3.26	102	0
	22	8	1899-12-31 18:07:58	20	1899-12-31 17:51:51	1900-01-20 11:59:50	K0 Inga komplikationer	18.3		22			22	22	13				46	46	502,91773611111	3300	4092,9177361111		71.4	64.2		2		2008-10-20	2008-10-22		0			3590							71	M	71	17	3.6	123	0
	22	8	1899-12-31 18:07:58	20	1899-12-31 17:51:51	1900-01-20 11:59:50	K0 Inga komplikationer	21.3		29			29	29	15				65	65	1412,6113194445	3570	4092,7824583333		70.3	64.2		2		2008-10-20	2008-10-22		0			3590							71	M	71	16	3.08	117	0
	22	8	1899-12-31 18:07:58	20	1899-12-31 17:51:51	1900-01-20 11:59:50	K0 Inga komplikationer	22		26			26	26	14				55	55	-703,32393055555	3745	3832,9917361111		69.9	64.2		2		2008-10-20	2008-10-22		0			3945							71	M	71	15	3.25	134	0
	22	8	1899-12-31 18:07:58	20	1899-12-31 17:51:51	1900-01-20 11:59:50	K0 Inga komplikationer	24.9		29			29	29	14				46	46	237,15074166667	4165	5242,1507416667		70.1	64.2		2		2008-10-20	2008-10-22		0			5005							71	M	71	14	3.25	141	0
	22	8	1899-12-31 18:07:58	20	1899-12-31 17:51:51	1900-01-20 11:59:50	K0 Inga komplikationer	29.5		27			27	27	14				53	53	-601,298825		5242,1256583333		70.2	64.2		2		2008-10-20	2008-10-22		0			4890							71	M	71	13	3.68	159	0
	22	8	1899-12-31 18:07:58	20	1899-12-31 17:51:51	1900-01-20 11:59:50	K0 Inga komplikationer	29.2		31			31	31	13				53	53	-2365,9160913565	4015	3416,7448972222		69.6	64.2		2		2008-10-20	2008-10-22		0			5450,2441024676							71	M	71	12	4.05	161	0
	22	8	1899-12-31 18:07:58	20	1899-12-31 17:51:51	1900-01-20 11:59:50	K0 Inga komplikationer	16.9		24			24	24	16				72	72	-652,17852913886		3026,1357055556		74	64.2	15:00:00	2		2008-10-20	2008-10-22	15:00:00	0			5284,9128845677							71	M	71	11	1.89	86	0
	22	8	1899-12-31 18:07:58	20	1899-12-31 17:51:51	1900-01-20 11:59:50	K0 Inga komplikationer	19.6		41			41	41	16				87	87	-1652,2004248527	3544	4243,8193638889		73	64.2	24	2		2008-10-20	2008-10-22	24	0			5896,0197887416							71	M	71	10	1.99	105	0
	22	8	1899-12-31 18:07:58	20	1899-12-31 17:51:51	1900-01-20 11:59:50	K0 Inga komplikationer	32.1		43			43	43	20				88	88	-1860,2504912112		4565,4741722222		73.7	64.2	04:05:00	2		2008-10-20	2008-10-22	24	0			6425,7246634334							71	M	71	9	3.2	189	0
	22	8	1899-12-31 18:07:58	20	1899-12-31 17:51:51	1900-01-20 11:59:50	K0 Inga komplikationer	29.1		43			43	43	16				80	80	-590,33896662044	5380	4559,08725		74.2	64.2		2		2008-10-20	2008-10-22	24	0			6418,6313718182							71	M	71	8	2.74	174	0
	22	8	1899-12-31 18:07:58	20	1899-12-31 17:51:51	1900-01-20 11:59:50	K0 Inga komplikationer	25.7		41			41	41	19				83	83	-965,70502910495	4030	4890,9235166667		75	64.2		2		2008-10-20	2008-10-22	24	0			5856,6285457716							71	M	71	7	2.75	158	0
	22	8	1899-12-31 18:07:58	20	1899-12-31 17:51:51	1900-01-20 11:59:50	K0 Inga komplikationer	19.9		33			33	33	19				93	93	242,95918333334	4815	4854,3576138889		75	64.2		2		2008-10-20	2008-10-22	24	0			5841,6464752635							71	M	71	6		139	0
	22	8	1899-12-31 18:07:58	20	1899-12-31 17:51:51	1900-01-20 11:59:50	K0 Inga komplikationer	20		27			27	27	15	15			60	60	1774,1962722222	3975	5154,1962722222		73.4	64.2		2		2008-10-20	2008-10-22	24	0			4075							71	M	71	5	2.04	111	0
	22	8	1899-12-31 18:07:58	20	1899-12-31 17:51:51	1900-01-20 11:59:50	K0 Inga komplikationer	12.1		25			25	25	14				57	57	3633,3823	3080	5698,3823		71	64.2		2		2008-10-20	2008-10-22	24	0			3380							71	M	71	4	1.71	100	0
	22	8	1899-12-31 18:07:58	20	1899-12-31 17:51:51	1900-01-20 11:59:50	K0 Inga komplikationer	11.6		24		35	24	24	12	12			48	48	-2033,7884944444	1765	5576,7238583333			64.2		2		2008-10-20	2008-10-22	10:05:00	0			5205							71	M	71	3	1.68	107	0
	22	8	1899-12-31 18:07:58	20	1899-12-31 17:51:51	1900-01-20 11:59:50	K0 Inga komplikationer	5.8							8							5205	3168,4930055556			64.2		2		2008-10-20	2008-10-22		0			5205							71	M	71	2	1.29	95	0
	22	8	1899-12-31 18:07:58	20	1899-12-31 17:51:51	1900-01-20 11:59:50	K0 Inga komplikationer	0													0,057777777777778		0,057777777777778			64.2		2		2008-10-20	2008-10-22		0										71	M	71	1			0
	12	6	1899-12-31 19:18:22	10	1899-12-31 10:22:27	1900-01-10 05:40:50	K9 Reintubation	0		7			7	7	3	3			28	28	1977,8186944444	1920	4415,8186944444		80.2											2438
	12	6	1899-12-31 19:18:22	10	1899-12-31 10:22:27	1900-01-10 05:40:50	K9 Reintubation	0		15			11,5	11.5	7	7			36	36	-27,637561111111		2868,8084166667		79.5		10:00:00									2885
	12	6	1899-12-31 19:18:22	10	1899-12-31 10:22:27	1900-01-10 05:40:50	K9 Reintubation	0		20			20	20	8	8			51	51	1898,952575	2105	4444,952575		79.8	87	24	8		2008-10-15	2008-10-23	11:25:00	1			2546							97	M	97	10			0
	12	6	1899-12-31 19:18:22	10	1899-12-31 10:22:27	1900-01-10 05:40:50	K9 Reintubation	0		17			17	17	9	9			45	45	83,950694444448	1500	4306,4936666667		78.5	87	24	8		2008-10-15	2008-10-23	24	1			3292							97	M	97	9			0
	12	6	1899-12-31 19:18:22	10	1899-12-31 10:22:27	1900-01-10 05:40:50	K9 Reintubation	0		22			22	22	10	10			62	62	336,55524166667		4931,5552416667		78.6	87	11:00:00	8		2008-10-15	2008-10-23	24	1			4595							97	M	97	8			0
	12	6	1899-12-31 19:18:22	10	1899-12-31 10:22:27	1900-01-10 05:40:50	K9 Reintubation	0		17			17	17					32	32	-2493,5393055556	3095	4926,9013527778		78.4	87		8		2008-10-15	2008-10-23	24	1			6275							97	M	97	7			0
	12	6	1899-12-31 19:18:22	10	1899-12-31 10:22:27	1900-01-10 05:40:50	K9 Reintubation	0		18			18	18	6	6			45	45	1492,4173388889	3960	3841,4173388889		80.5	87		8		2008-10-15	2008-10-23	24	1			6275							97	M	97	6			0
	12	6	1899-12-31 19:18:22	10	1899-12-31 10:22:27	1900-01-10 05:40:50	K9 Reintubation	0		10			10	10					32	32	-2717,9262944444	1340	3810,7806722222		80	87	14:00:00	8		2008-10-15	2008-10-23		1			5270							97	M	97	5			0
	12	6	1899-12-31 19:18:22	10	1899-12-31 10:22:27	1900-01-10 05:40:50	K9 Reintubation	0		8			8	8	7	7			32	32	-2257,6793666667		3852,3206333333		83.2	87	24	8		2008-10-15	2008-10-23	24	1			6110							97	M	97	4			0
	12	6	1899-12-31 19:18:22	10	1899-12-31 10:22:27	1900-01-10 05:40:50	K9 Reintubation	0		11		24			14	14			35	35	2970,4182722222	2590	6420,4182722222		85.7	87	09:15:00	8		2008-10-15	2008-10-23	24	1			6110							97	M	97	3			0
	12	6	1899-12-31 19:18:22	10	1899-12-31 10:22:27	1900-01-10 05:40:50	K9 Reintubation	0					11	11	9	9					4207,2768888889	2340	5757,2768888889		82.5	87		8		2008-10-15	2008-10-23	18:39:00	1			3450							97	M	97	2			0
	12	6	1899-12-31 19:18:22	10	1899-12-31 10:22:27	1900-01-10 05:40:50	K9 Reintubation	0															208,283			87		8		2008-10-15	2008-10-23		1										97	M	97	1			0
	3	5	1899-12-31 15:02:04	2	1899-12-31 15:56:30	1900-01-02 06:58:34	K0 Inga komplikationer	6.3	545	9			6,5	6.5	5	5			15	15	1001,2906475017	980	4814,4192907255													4047											0.98	82
	3	5	1899-12-31 15:02:04	2	1899-12-31 15:56:30	1900-01-02 06:58:34	K0 Inga komplikationer	7.7	2374			10			5	5			20	20	3977,0425833333	4010	1789,8934444444		95											4010											1.03	105
	3	5	1899-12-31 15:02:04	2	1899-12-31 15:56:30	1900-01-02 06:58:34	K0 Inga komplikationer	0	3527													2470	6865,0425833333		90											2470												110
	5	4	1899-12-31 11:31:13	3	1899-12-31 14:57:21	1900-01-03 02:28:34	K0 Inga komplikationer	5.8		4											-1011,0038333333		678,99616666667																								1.12	77
	5	4	1899-12-31 11:31:13	3	1899-12-31 14:57:21	1900-01-03 02:28:34	K0 Inga komplikationer	6		10			10	10					31	31	192,50598611112	1690	3982,5059861111		140.7											3790											0.95	69
	5	4	1899-12-31 11:31:13	3	1899-12-31 14:57:21	1900-01-03 02:28:34	K0 Inga komplikationer	6.4		12			12	12	3	3			37	37	-1108,5615	3690	3968,0004305556			136.5						09:00:00	1			5000							64	U	97	3	1	64	0
	5	4	1899-12-31 11:31:13	3	1899-12-31 14:57:21	1900-01-03 02:28:34	K0 Inga komplikationer	8.7				16							37	37	4180,9957361111	4010	5420,9957361111			136.5						24	1			5000							64	U	97	2	0.89	112	0
	5	4	1899-12-31 11:31:13	3	1899-12-31 14:57:21	1900-01-03 02:28:34	K0 Inga komplikationer	9														990	5420,2689722222			136.5						01:00:00	1			1240							64	U	97	1		90	0
	11	3	1899-12-31 03:06:12	6	1899-12-31 09:28:12	1900-01-05 12:34:24	K9 Reintubation	0		15			15	15					43	43	-114,03716666667	290	175,96283333333		81.1							09:35:00				2950
	11	3	1899-12-31 03:06:12	6	1899-12-31 09:28:12	1900-01-05 12:34:24	K9 Reintubation	0		21			21	21	6	6			50	50	1029,8315277778	2850	3566,8315277778		81.8							24				2950
	11	3	1899-12-31 03:06:12	6	1899-12-31 09:28:12	1900-01-05 12:34:24	K9 Reintubation	0		21			21	21	6	6			50	50	1267,3843333333		4067,3843333333		81							24				2800
	11	3	1899-12-31 03:06:12	6	1899-12-31 09:28:12	1900-01-05 12:34:24	K9 Reintubation	0		15			15	15					43	43	-1156,9991111111	4755	4065,1065555555		79.8							18:56:00				4755
	11	3	1899-12-31 03:06:12	6	1899-12-31 09:28:12	1900-01-05 12:34:24	K9 Reintubation	0		16			16	16					41	41	395,62424444444	2935	3595,7964444444		81.8							11:00:00				4690
	11	3	1899-12-31 03:06:12	6	1899-12-31 09:28:12	1900-01-05 12:34:24	K9 Reintubation	0		9		25	9	9	2	2			19	19	-742,85496666667	1420	3430,6242444444		81.5							24				2895
	11	3	1899-12-31 03:06:12	6	1899-12-31 09:28:12	1900-01-05 12:34:24	K9 Reintubation	0															777,14503333333									03:40:00				1340
	12	5	1899-12-31 06:57:55	7	1899-12-31 06:58:39	1900-01-06 13:56:35	K0 Inga komplikationer	3.4											17	17																											0.59	46
	12	5	1899-12-31 06:57:55	7	1899-12-31 06:58:39	1900-01-06 13:56:35	K0 Inga komplikationer	3.2											28	28	208,66882222223	2000	2353,6688222222		44.2											2234											0.68	35
	12	5	1899-12-31 06:57:55	7	1899-12-31 06:58:39	1900-01-06 13:56:35	K0 Inga komplikationer	1.8							5	5			26	26	686,23303570052	2120	2906,2330357005		44.8											2234											0.69	39
	12	5	1899-12-31 06:57:55	7	1899-12-31 06:58:39	1900-01-06 13:56:35	K0 Inga komplikationer	1.5													477,00619184786	2175	2890,0247023672		45.5											3601											0.51	36
	12	5	1899-12-31 06:57:55	7	1899-12-31 06:58:39	1900-01-06 13:56:35	K0 Inga komplikationer	1.4							9	9			52,5	52.5	773,7231802105	2601	4078,0061918479													3601												35
	12	5	1899-12-31 06:57:55	7	1899-12-31 06:58:39	1900-01-06 13:56:35	K0 Inga komplikationer	1													-65,290344444441	2553	3322,9896618205		45							20:04:00				2952												45
	12	5	1899-12-31 16:03:15	0	1899-12-31 16:03:15	1899-12-31 16:03:15	K0 Inga komplikationer	1.7															2417,0204611111		45.6							24				2240											0.55	52
	12	5	1899-12-31 06:57:55	7	1899-12-31 06:58:39	1900-01-06 13:56:35	K0 Inga komplikationer	1.7											65	65	85,108927777776	2945	2886,7096555556		45.6							24				2952											0.55	52
	12	5	1899-12-31 16:03:15	0	1899-12-31 16:03:15	1899-12-31 16:03:15	K0 Inga komplikationer	4.4				27	25	25					44	44	870	540	2620,1089277778									16:56:00				1535											0.63	64
	12	5	1899-12-31 06:57:55	7	1899-12-31 06:58:39	1900-01-06 13:56:35	K0 Inga komplikationer	4.4				27	25	25					44	44	870	540	2620,1089277778									16:56:00				1535											0.63	64
	12	5	1899-12-31 06:57:55	7	1899-12-31 06:58:39	1900-01-06 13:56:35	K0 Inga komplikationer	0															1410													430
	12	5	1899-12-31 16:03:15	0	1899-12-31 16:03:15	1899-12-31 16:03:15	K0 Inga komplikationer	0															1410													430
	1	8						0																		77							0										80	U	88	1		136	0
	5	2	1899-12-31 09:01:07	4	1899-12-31 15:47:19	1900-01-04 00:48:26	K9 Reintubation	3.9		15			11	11	4	4			24	24	230,33875	810	1826,5178333333													3270											0.79	67
	5	2	1899-12-31 09:01:07	4	1899-12-31 15:47:19	1900-01-04 00:48:26	K9 Reintubation	3.5							8	8			33	33	-839,23019444445	2950	2790,7698055556		73.1											3630											0.69	68
	5	2	1899-12-31 09:01:07	4	1899-12-31 15:47:19	1900-01-04 00:48:26	K9 Reintubation	3.8	2390						7	7			34	34	784,07687805555		2747,3055555556		73.7							21:13:00				4435											0.86	96
	5	2	1899-12-31 09:01:07	4	1899-12-31 15:47:19	1900-01-04 00:48:26	K9 Reintubation	3.1				13	15	15					39	39	-797,03711111111	3085	5219,0768780556		73.9							24				4435											0.73	103
	5	2	1899-12-31 09:01:07	4	1899-12-31 15:47:19	1900-01-04 00:48:26	K9 Reintubation	2.8														2595	3221,4692222222		73.4							09:05:00				4020											0.78	86
	2	2	1899-12-31 08:06:26	0	1899-12-31 08:06:26	1899-12-31 08:06:26	K0 Inga komplikationer	0				8
	2	2	1899-12-31 08:06:26	0	1899-12-31 08:06:26	1899-12-31 08:06:26	K0 Inga komplikationer	0											15	15	2810,9	1395	4205,9													1395
	2	5	1899-12-31 09:12:28	1	1899-12-31 00:10:33	1899-12-31 09:23:02	K0 Inga komplikationer	17.9		21		21																																			2.68	294
	2	5	1899-12-31 09:12:28	1	1899-12-31 00:10:33	1899-12-31 09:23:02	K0 Inga komplikationer	20													905,4	2160	3065,4			94										2160							81	U	97	1	2.9	345	0
	28	6	1899-12-31 04:44:56	1	1899-12-31 02:44:01	1899-12-31 07:28:57	K0 Inga komplikationer	0													1935,152	3860	831,58									24				3879,5
	28	6	1899-12-31 04:44:56	1	1899-12-31 02:44:01	1899-12-31 07:28:57	K0 Inga komplikationer	6	121			30							60	60	2147,274		5814,652									24				3759,5												106
	28	6	1899-12-31 04:44:56	1	1899-12-31 02:44:01	1899-12-31 07:28:57	K0 Inga komplikationer	6.9														920	2430,581									04:45:00				1320											0.68	88
	8	6	1899-12-31 21:50:13	6	1899-12-31 16:07:50	1900-01-06 13:58:03	K0 Inga komplikationer	9.9		10			10	10	5	5			27	27	455,0825639565	620	3247,9165690949													4235											1.23	51
	8	6	1899-12-31 21:50:13	6	1899-12-31 16:07:50	1900-01-06 13:58:03	K0 Inga komplikationer	9.4		8			8	8	6	6			26	26	-1544,3303833333	1595	3923,6696166667		65.4							06:06:00				5468											1.23	55
	8	6	1899-12-31 21:50:13	6	1899-12-31 16:07:50	1900-01-06 13:58:03	K0 Inga komplikationer	9		11			11	11					32	32		2168	3922,1217611111		66.4	65						24	1			5468							56	U	88	6	1.42	64	0
	8	6	1899-12-31 21:50:13	6	1899-12-31 16:07:50	1900-01-06 13:58:03	K0 Inga komplikationer	7.5		19			15,5	15.5	8	8			35	35	253,88577222222	2320	2055,5339333333		68	65						24	1			2595							56	U	88	5	1.53	89	0
	8	6	1899-12-31 21:50:13	6	1899-12-31 16:07:50	1900-01-06 13:58:03	K0 Inga komplikationer	6		21			21	21	10	10			39	39	1464,7658611111	2475	4794,7658611111		68.7	65						24	1			3330							56	U	88	4	1.57	106	0
	8	6	1899-12-31 21:50:13	6	1899-12-31 16:07:50	1900-01-06 13:58:03	K0 Inga komplikationer	6.2				27			10	10			51	51	455,35889444441	3330	4681,6178388889		69	65						24	1			11455							56	U	88	3	1.35	148	0
	8	6	1899-12-31 21:50:13	6	1899-12-31 16:07:50	1900-01-06 13:58:03	K0 Inga komplikationer	9.4													429	7280	11910,358894444			65						08:41:00	1			11455							56	U	88	2	2.52	258	0
	8	6	1899-12-31 21:50:13	6	1899-12-31 16:07:50	1900-01-06 13:58:03	K0 Inga komplikationer	0																		65							1			100							56	U	88	1			0
	4	3	1899-12-31 10:20:46	3	1899-12-31 10:47:55	1900-01-02 21:08:42	K0 Inga komplikationer	10.9		8			8	8	3	3			22	22	344,55383333333	4765	4562,53375													5080											2.27	139
	4	3	1899-12-31 10:20:46	3	1899-12-31 10:47:55	1900-01-02 21:08:42	K0 Inga komplikationer	14.2		11			11	11	5	5			20	20	1680,7470277778	2380	4549,51375		96.3							11:15:00				4920											2.78	201
	4	3	1899-12-31 10:20:46	3	1899-12-31 10:47:55	1900-01-02 21:08:42	K0 Inga komplikationer	12.2		9		13	9	9	5	5			24	24	3896,4384444444	765	4661,4384444444		95.8							24				2315											2.29	172
	4	3	1899-12-31 10:20:46	3	1899-12-31 10:47:55	1900-01-02 21:08:42	K0 Inga komplikationer	0															4661,2571111111									07:00:00				720
	2	6	1899-12-31 05:58:39	0	1899-12-31 05:58:39	1899-12-31 05:58:39	K0 Inga komplikationer	0		17		18
	2	6	1899-12-31 05:58:39	0	1899-12-31 05:58:39	1899-12-31 05:58:39	K0 Inga komplikationer	5.8											42	42	1250,2	750	2000,2													750												57
	11	5	1899-12-31 03:09:57	10	1899-12-31 08:06:08	1900-01-09 11:16:06	K0 Inga komplikationer	0													5,6843418860808e-015		5,6843418860808e-015
	11	5	1899-12-31 03:09:57	10	1899-12-31 08:06:08	1900-01-09 11:16:06	K0 Inga komplikationer	7.1		15			15	15	4	4			22	22	756,64988888889	605	4157,2874444444		155.6							18:15:00				4325											1.27	52
	11	5	1899-12-31 03:09:57	10	1899-12-31 08:06:08	1900-01-09 11:16:06	K0 Inga komplikationer	7.9		13			13	13					32	32	1378,6553888889	3995	4656,6553888889		154.2							24				4325											1.38	58
	11	5	1899-12-31 03:09:57	10	1899-12-31 08:06:08	1900-01-09 11:16:06	K0 Inga komplikationer	8.8		17			17	17	4	4			35	35	-825,29391388889	5405	5164,7060861111		154.4							24				5990											1.48	67
	11	5	1899-12-31 03:09:57	10	1899-12-31 08:06:08	1900-01-09 11:16:06	K0 Inga komplikationer	9.4		19			19	19					31	31	-1719,6717694444	4730	5164,7060861111		154.7							24				5890											1.7	75
	11	5	1899-12-31 03:09:57	10	1899-12-31 08:06:08	1900-01-09 11:16:06	K0 Inga komplikationer	8.5		22			22	22	8	8			38	38	-977,96839444445		3852,0316055556		159							24				4830											1.59	74
	11	5	1899-12-31 03:09:57	10	1899-12-31 08:06:08	1900-01-09 11:16:06	K0 Inga komplikationer	8.6		20			20	20	6	6			27	27	1874,9597805556	3930	4879,9597805556		159.8							24				4830											1.37	79
	11	5	1899-12-31 03:09:57	10	1899-12-31 08:06:08	1900-01-09 11:16:06	K0 Inga komplikationer	8.6		19			19	19	9	9			42	42	655,15498333333		4876,9298777778		155.9							24				4195											1.41	96
	11	5	1899-12-31 03:09:57	10	1899-12-31 08:06:08	1900-01-09 11:16:06	K0 Inga komplikationer	11.1		12			12	12	8	8			33	33	1846,0992944445	3835	6286,0992944445									24				4440											1.45	94
	11	5	1899-12-31 03:09:57	10	1899-12-31 08:06:08	1900-01-09 11:16:06	K0 Inga komplikationer	12.6		21		21	21	21	7	7			53	53	395,38610277778	3790	6278,0648083333		160							24				4440											1.53	116
	11	5	1899-12-31 03:09:57	10	1899-12-31 08:06:08	1900-01-09 11:16:06	K0 Inga komplikationer	14.4	266													1545	1987,623075									03:30:00				1645											1.62	119
	2	6	1899-12-31 11:44:00	0	1899-12-31 11:44:00	1899-12-31 11:44:00	K0 Inga komplikationer	13				17							30	30	890,414525	1315	871,280475		80											1315											1.49	122
	2	6	1899-12-31 11:44:00	0	1899-12-31 11:44:00	1899-12-31 11:44:00	K0 Inga komplikationer	0															2205,414525													1275
	2	9	1899-12-31 07:18:18	1	1899-12-31 11:13:29	1899-12-31 18:31:47	K0 Inga komplikationer	4.2		11		12				2			31	31	643,967		643,967													1100											0.92	66
	2	9	1899-12-31 07:18:18	1	1899-12-31 11:13:29	1899-12-31 18:31:47	K0 Inga komplikationer	0							2							1100	940,418													1100
	4	6	1899-12-31 04:45:47	3	1899-12-31 12:01:53	1900-01-02 16:47:40	K0 Inga komplikationer	6											44	44	1574,438847435	2201	1656,438847435		49.7											2201											1.71	67
	4	6	1899-12-31 04:45:47	3	1899-12-31 12:01:53	1900-01-02 16:47:40	K0 Inga komplikationer	5.5											40	40	703,99326142483	2435	2331,3552513268		50											2435												56
	4	6	1899-12-31 04:45:47	3	1899-12-31 12:01:53	1900-01-02 16:47:40	K0 Inga komplikationer	7.8				28			9	9			43	43	569,31341388889	542	3138,9932614248		48.5											2185												45
	4	6	1899-12-31 04:45:47	3	1899-12-31 12:01:53	1900-01-02 16:47:40	K0 Inga komplikationer	0													8		1298,7944138889		48.6											497
	3	9	1899-12-31 13:25:04	2	1899-12-31 13:53:32	1900-01-02 03:18:37	K0 Inga komplikationer	5.3	1027	30			21	21	9	9			58,5	58.5	5274,3857916667		6625,3857916667		74.7		10:00:00									1351											1.34	109
	3	9	1899-12-31 13:25:04	2	1899-12-31 13:53:32	1900-01-02 03:18:37	K0 Inga komplikationer	10.3	306	40		30	40	40	16	16			91	91	8437,5069388889	45	6619,3353416667				11:00:00									2395											2.4	255
	3	9	1899-12-31 13:25:04	2	1899-12-31 13:53:32	1900-01-02 03:18:37	K0 Inga komplikationer	16.7	171													495	10832,506938889													2395											2.84	237
	2	6	1899-12-31 03:49:59	0	1899-12-31 03:49:59	1899-12-31 03:49:59	K0 Inga komplikationer	5	536	17		21							37	37	130,795	545	130,795									20:03:00				545											0.85	107
	2	6	1899-12-31 03:49:59	0	1899-12-31 03:49:59	1899-12-31 03:49:59	K0 Inga komplikationer	0															591,453													405
	13	2	1899-12-31 12:22:45	12	1899-12-31 12:00:35	1900-01-12 00:23:20	K9 Reintubation	3.4		13			13	13	3	3			25	25	618,20436111111	205	2308,2043611111		41.7											1690											0.67	34
	13	2	1899-12-31 12:22:45	12	1899-12-31 12:00:35	1900-01-12 00:23:20	K9 Reintubation	3.3		19			19	19	3	3			25	25	202,60461111111	1690	2250,4901111111			43						23:15:00	1			2080							19	U	88	12	0.8	23	0
	13	2	1899-12-31 12:22:45	12	1899-12-31 12:00:35	1900-01-12 00:23:20	K9 Reintubation	4.1		15			15	15	3				25	25	1053,0720972222	1880	2282,6046111111		42	43							1			2080							19	U	88	11	0.86	27	0
	13	2	1899-12-31 12:22:45	12	1899-12-31 12:00:35	1900-01-12 00:23:20	K9 Reintubation	7.9		15			15	15	4	4			25	25	505,95430555556		2658,0720972222			43							1			1370							19	U	88	10	1.07	24	0
	13	2	1899-12-31 12:22:45	12	1899-12-31 12:00:35	1900-01-12 00:23:20	K9 Reintubation	9.1		7			7	7	1	1			14	14	-268,30688888889	1550	1875,9543055556		41.5	43							1			1550							19	U	88	9	1.09	28	0
	13	2	1899-12-31 12:22:45	12	1899-12-31 12:00:35	1900-01-12 00:23:20	K9 Reintubation	6.2		12			12	12					26	26	-743,13645	1940	1272,0072777778		41.34	43							1			1940							19	U	88	8	1.01	25	0
	13	2	1899-12-31 12:22:45	12	1899-12-31 12:00:35	1900-01-12 00:23:20	K9 Reintubation	7.9		12			12	12	4	4			26	26	-1305,3592166667		1499,6407833333		43.7	43						10:35:00	1			2805							19	U	88	7	1.07	25	0
	13	2	1899-12-31 12:22:45	12	1899-12-31 12:00:35	1900-01-12 00:23:20	K9 Reintubation	6.8		9			9	9	3	3			23	23	-648,29566666667	2805	1886,7043333333		44.1	43						24	1			2805							19	U	88	6	1.12	20	0
	13	2	1899-12-31 12:22:45	12	1899-12-31 12:00:35	1900-01-12 00:23:20	K9 Reintubation	4.8		17					9	9			36	36	-2158,9454222222	3520	1866,6765555556		44.8	43						24	1			3620							19	U	88	5	1.05	22	0
	13	2	1899-12-31 12:22:45	12	1899-12-31 12:00:35	1900-01-12 00:23:20	K9 Reintubation	2											53	53	-2437,3121666667	4095	1757,6878333333		47.1	43						24	1			4195							19	U	88	4	0.71	23	0
	13	2	1899-12-31 12:22:45	12	1899-12-31 12:00:35	1900-01-12 00:23:20	K9 Reintubation	1.9											38	38	2784,8041333333	945	4429,8041333333		49.6	43						24	1			4035							19	U	88	3	0.51	26	0
	13	2	1899-12-31 12:22:45	12	1899-12-31 12:00:35	1900-01-12 00:23:20	K9 Reintubation	1.3				33	17	17	11	11			50	50	3193,0324333333		4376,1876333333		46.7	43						24	1			2227							19	U	88	2	0.65	28	0
	13	2	1899-12-31 12:22:45	12	1899-12-31 12:00:35	1900-01-12 00:23:20	K9 Reintubation	0														1407	5420,0324333333			43						11:30:00	1			2052							19	U	88	1	0.62	20	0
	2	4	1899-12-31 08:40:52	1	1899-12-31 11:06:50	1899-12-31 19:47:42	K0 Inga komplikationer	2.6		10		11			4	4			28	28	144,79439999999	320	142,4716		88.5											3465											0.52	58
	2	4	1899-12-31 08:40:52	1	1899-12-31 11:06:50	1899-12-31 19:47:42	K0 Inga komplikationer	3.6														1765	3609,7944		87.5											3465	500										0.52	61
	2	8	1899-12-31 02:45:38	1	1899-12-31 12:57:11	1899-12-31 15:42:50	K0 Inga komplikationer	4.2		16		18			2	2			41	41	4903,723	365	7028,723		71.1											2125											1.14	75
	2	8	1899-12-31 02:45:38	1	1899-12-31 12:57:11	1899-12-31 15:42:50	K0 Inga komplikationer	0														1055	6028,723													1590
	10	4	1899-12-31 23:53:57	8	1899-12-31 14:56:47	1900-01-08 14:50:44	K0 Inga komplikationer	7.5							2	2			27	27	1560,0688716175	3235	1579,0091755907		109.4											3235											0.89	74
	10	4	1899-12-31 23:53:57	8	1899-12-31 14:56:47	1900-01-08 14:50:44	K0 Inga komplikationer	7.6											35	35	-395,03281962574	4280	4795,0688716175													4280	500										0.89	70
	10	4	1899-12-31 23:53:57	8	1899-12-31 14:56:47	1900-01-08 14:50:44	K0 Inga komplikationer	7.1							1	1			24	24	1081,6662883108		3868,8713105477		110	109										4080							97	M	97	8	0.84	68	0
	10	4	1899-12-31 23:53:57	8	1899-12-31 14:56:47	1900-01-08 14:50:44	K0 Inga komplikationer	9											19	19		3700	4803,1475046671		109.6	109										3700							97	M	97	7	0.99	76	0
	10	4	1899-12-31 23:53:57	8	1899-12-31 14:56:47	1900-01-08 14:50:44	K0 Inga komplikationer	10							2	2			25	25	1964,4051880867	3450	7383,4051880867		108.9	109										5419							97	M	97	6	1	87	0
	10	4	1899-12-31 23:53:57	8	1899-12-31 14:56:47	1900-01-08 14:50:44	K0 Inga komplikationer	10.9							3	4			27	27	-1721,8648231687	3145	6893,8801140032		108.9	109										5419							97	M	97	5	1.15	106	0
	10	4	1899-12-31 23:53:57	8	1899-12-31 14:56:47	1900-01-08 14:50:44	K0 Inga komplikationer	10.2	549										33	33	-553,48227934635	4505	3951,5177206536			109										5345							97	M	97	4	1.14	114	0
	10	4	1899-12-31 23:53:57	8	1899-12-31 14:56:47	1900-01-08 14:50:44	K0 Inga komplikationer	9.5	1466			17			3	2			19	19	606,25556680646	4920	2562,8407267247			109										4920							97	M	97	3	1.29	159	0
	10	4	1899-12-31 23:53:57	8	1899-12-31 14:56:47	1900-01-08 14:50:44	K0 Inga komplikationer	7.6	15289						6	6			24	24	1608,9656333333		5526,2555668065			109										18460	2500						97	M	97	2	1.57	217	0
	10	4	1899-12-31 23:53:57	8	1899-12-31 14:56:47	1900-01-08 14:50:44	K0 Inga komplikationer	0														4260	20068,965633333			109										18460							97	M	97	1			0
	3	8	1899-12-31 07:50:27	0	1899-12-31 07:50:27	1899-12-31 07:50:27	K0 Inga komplikationer	0				21
	3	8	1899-12-31 07:50:27	0	1899-12-31 07:50:27	1899-12-31 07:50:27	K0 Inga komplikationer	9.3		19			19	19	5	5			42	42	2651,2666666667	195	1117,6333333333		89.5											195											1.87	140
	3	8	1899-12-31 07:50:27	0	1899-12-31 07:50:27	1899-12-31 07:50:27	K0 Inga komplikationer	0														90	2741,2666666667			90							0			90							88	M	88	1			0
	6	8	1899-12-31 17:44:42	4	1899-12-31 11:34:42	1900-01-04 05:19:25	K0 Inga komplikationer	0		6
	6	8	1899-12-31 17:44:42	4	1899-12-31 11:34:42	1900-01-04 05:19:25	K0 Inga komplikationer	0							5	5					73,324538888889	245	2373,3245388889													2300
	6	8	1899-12-31 17:44:42	4	1899-12-31 11:34:42	1900-01-04 05:19:25	K0 Inga komplikationer	8.1		30			27,5	27.5	6	6			66,5	66.5	-733,18576111111	3810	3076,8142388889		64.2											3810											1.52	92
	6	8	1899-12-31 17:44:42	4	1899-12-31 11:34:42	1900-01-04 05:19:25	K0 Inga komplikationer	8.4	607	30			30	30					63	63	-492,49072222222		3377,5092777778		63.4							13:06:00				3700	485,75											112
	6	8	1899-12-31 17:44:42	4	1899-12-31 11:34:42	1900-01-04 05:19:25	K0 Inga komplikationer	9.1	672			41			8	8			67	67	4750,4258055555	3180	8499,4258055555		63.4							24				3870												152
	6	8	1899-12-31 17:44:42	4	1899-12-31 11:34:42	1900-01-04 05:19:25	K0 Inga komplikationer	6.7	1143														8238,6293055556		60.6							10:54:00				565												134
	2	9	1899-12-31 08:09:32	0	1899-12-31 08:09:32	1899-12-31 08:09:32	K0 Inga komplikationer	0				13
	2	9	1899-12-31 08:09:32	0	1899-12-31 08:09:32	1899-12-31 08:09:32	K0 Inga komplikationer	7.9											11	11	-180	1300	1120													1300											1.12	79
	2	9	1899-12-31 02:42:17	1	1899-12-31 13:53:48	1899-12-31 16:36:06	K0 Inga komplikationer	7.3	794			21							39	39	6510,82075	2330	13865,82075		72.7							14:30:00				7355											1.33	88
	2	9	1899-12-31 02:42:17	1	1899-12-31 13:53:48	1899-12-31 16:36:06	K0 Inga komplikationer	7	454														13242,556013889									02:45:00				7215	500										0.93	91
	3	8	1899-12-31 07:56:51	0	1899-12-31 07:56:51	1899-12-31 07:56:51	K0 Inga komplikationer	0				21
	3	8	1899-12-31 07:56:51	0	1899-12-31 07:56:51	1899-12-31 07:56:51	K0 Inga komplikationer	6.1		17			17	17					32	32	2614	2415	2754		82.7											2415	1000										1.01	91
	3	8	1899-12-31 07:56:51	0	1899-12-31 07:56:51	1899-12-31 07:56:51	K0 Inga komplikationer	0															1000,02										0			2375							71	M	71	1	1	91	0
	3	2	1899-12-31 09:10:49	0	1899-12-31 09:10:49	1899-12-31 09:10:49	K0 Inga komplikationer	0				6
	3	2	1899-12-31 09:10:49	0	1899-12-31 09:10:49	1899-12-31 09:10:49	K0 Inga komplikationer	3		4			4	4	1	1			8	8	863	1140	2003		79.2											1140												85
	3	2	1899-12-31 09:10:49	0	1899-12-31 09:10:49	1899-12-31 09:10:49	K0 Inga komplikationer	0															2,8													920
	2	8	1899-12-31 04:04:54	1	1899-12-31 00:44:38	1899-12-31 04:49:33	K0 Inga komplikationer	0				22
	2	8	1899-12-31 04:04:54	1	1899-12-31 00:44:38	1899-12-31 04:49:33	K0 Inga komplikationer	0		19			19	19	2	2							2
	4	2	1899-12-31 21:34:03	1	1899-12-31 14:20:55	1900-01-01 11:54:58	K0 Inga komplikationer	0													-500,06795555556	2105														5605
	4	2	1899-12-31 21:34:03	1	1899-12-31 14:20:55	1900-01-01 11:54:58	K0 Inga komplikationer	1.8		2		5	2	2					6	6	-1634,1897388889	5560	1604,9320444444		72.3											6605											0.84	57
	4	2	1899-12-31 21:34:03	1	1899-12-31 14:20:55	1900-01-01 11:54:58	K0 Inga komplikationer	3.3													-823,10861111111		3925,8102611111													5380											0.91	62
	4	2	1899-12-31 21:34:03	1	1899-12-31 14:20:55	1900-01-01 11:54:58	K0 Inga komplikationer	0														1040	170,28305555556													1040
	3	2	1899-12-31 07:44:38	0	1899-12-31 07:44:38	1899-12-31 07:44:38	K0 Inga komplikationer	0				6
	3	2	1899-12-31 07:44:38	0	1899-12-31 07:44:38	1899-12-31 07:44:38	K0 Inga komplikationer	0														900	0,95													900
	3	2	1899-12-31 07:44:38	0	1899-12-31 07:44:38	1899-12-31 07:44:38	K0 Inga komplikationer	0													1000,6		1000,6
	21	8	1899-12-31 07:59:00	0	1899-12-31 07:59:00	1899-12-31 07:59:00	K0 Inga komplikationer	2.2	37	15			15	15					36	36	2028,244	3560	5588,244		114.2											3560												55
	21	8	1899-12-31 07:59:00	0	1899-12-31 07:59:00	1899-12-31 07:59:00	K0 Inga komplikationer	0				4									2021,3113888889	1390	3431,3113888889		110											1410
	5	6	1899-12-31 22:18:04	2	1899-12-31 15:48:21	1900-01-02 14:06:25	K0 Inga komplikationer	0		5
	5	6	1899-12-31 22:18:04	2	1899-12-31 15:48:21	1900-01-02 14:06:25	K0 Inga komplikationer	6		7			7	7					29	29	-392,22061111111	615	8068,0103611111		74.5											10900											1.54	76
	5	6	1899-12-31 22:18:04	2	1899-12-31 15:48:21	1900-01-02 14:06:25	K0 Inga komplikationer	6.6		17		20	14	14	1	1			27	27	-1223,3071666667	2525	7868,0103611111		76											10400											1.52	84
	5	6	1899-12-31 22:18:04	2	1899-12-31 15:48:21	1900-01-02 14:06:25	K0 Inga komplikationer	6.5							2	2			39	39	-4917,2264444444	3575	4601,6928333333		78.7											7900											1.34	84
	5	6	1899-12-31 22:18:04	2	1899-12-31 15:48:21	1900-01-02 14:06:25	K0 Inga komplikationer	0														900	2968,9610555556													7800
	4	4	1899-12-31 07:52:28	2	1899-12-31 10:32:50	1900-01-01 18:25:18	K0 Inga komplikationer	0		2
	4	4	1899-12-31 07:52:28	2	1899-12-31 10:32:50	1900-01-01 18:25:18	K0 Inga komplikationer	1.8		2			2	2					15	15	2426,9758666667	3610	6036,9758666667													3610											0.72	56
	4	4	1899-12-31 07:52:28	2	1899-12-31 10:32:50	1900-01-01 18:25:18	K0 Inga komplikationer	3.2		14		17	14	14	4	4			20	20	2730,1372444444		5227,6758666667		114.9											3545											0.8	55
	2	8						0																		105							0										83	U	88	2	0.8	55	0
	2	8						0																		105							0										83	U	88	1	0.99	104	0
	4	4	1899-12-31 07:52:28	2	1899-12-31 10:32:50	1900-01-01 18:25:18	K0 Inga komplikationer	7.6														1355	4085,1372444444													1355											0.99	104
	4	8	1899-12-31 10:58:27	2	1899-12-31 11:54:08	1900-01-01 22:52:35	K0 Inga komplikationer	0		5
	4	8	1899-12-31 10:58:27	2	1899-12-31 11:54:08	1900-01-01 22:52:35	K0 Inga komplikationer	3.6											28	28	1821,9979486568	480	6227,8745416667		106											4405,8765930098											1.66	133
	4	8	1899-12-31 10:58:27	2	1899-12-31 11:54:08	1900-01-01 22:52:35	K0 Inga komplikationer	2.8				11							25	25	-473,35620481957	1735	5848,0735416667													4039,1603101127											1.08	68
	4	8	1899-12-31 10:58:27	2	1899-12-31 11:54:08	1900-01-01 22:52:35	K0 Inga komplikationer	5.8														900	712,83175833333		105											1477,5908907772											1.09	83
	3	2	1899-12-31 08:47:14	2	1899-12-31 13:30:04	1900-01-01 22:17:18	K0 Inga komplikationer	2.7											13	13	1992,2903722222	1928	3920,2903722222		74											1928											0.79	96
	3	2	1899-12-31 08:47:14	2	1899-12-31 13:30:04	1900-01-01 22:17:18	K0 Inga komplikationer	3.1				13							18	18	41,95185		3474,9353722222		71											2840											0.7	88
	3	2	1899-12-31 08:47:14	2	1899-12-31 13:30:04	1900-01-01 22:17:18	K0 Inga komplikationer	0														2370	2881,95185		71											2840
	3	4	1899-12-31 04:23:21	1	1899-12-31 11:30:14	1899-12-31 15:53:36	K0 Inga komplikationer	0		5
	3	4	1899-12-31 04:23:21	1	1899-12-31 11:30:14	1899-12-31 15:53:36	K0 Inga komplikationer	5.8		8		9	8	8	2	2			18	18	2216,973	2495	4711,973													2495											1.39	80
	3	4	1899-12-31 04:23:21	1	1899-12-31 11:30:14	1899-12-31 15:53:36	K0 Inga komplikationer	0															4711,973													2400
	3	4	1899-12-31 12:12:52	1	1899-12-31 21:15:36	1900-01-01 09:28:29	K0 Inga komplikationer	0		31
	3	4	1899-12-31 12:12:52	1	1899-12-31 21:15:36	1900-01-01 09:28:29	K0 Inga komplikationer	6.7		38		38	38	38	18	18			75,5	75.5	9395,5520222222	383	11884,078758333		117		19:00:00					21:00:00				6073											1.41	285
	3	4	1899-12-31 12:12:52	1	1899-12-31 21:15:36	1900-01-01 09:28:29	K0 Inga komplikationer	6.8							18						3		11630,707405556				07:00:00					12:10:00				1288											2.16	261
	4	2	1899-12-31 07:34:21	3	1899-12-31 10:43:56	1900-01-02 18:18:17	K0 Inga komplikationer	2.5		6			6	6					13	13	139,15097222222	250	589,15097222222		105.8											3355											0.83	63
	4	2	1899-12-31 07:34:21	3	1899-12-31 10:43:56	1900-01-02 18:18:17	K0 Inga komplikationer	3.3		7			7	7					19	19	-468,51225	2566	3316,9600277778		105.3											3616											0.79	68
	4	2	1899-12-31 07:34:21	3	1899-12-31 10:43:56	1900-01-02 18:18:17	K0 Inga komplikationer	0		6		10	6	6					18	18	468,49402777778	1870	3147,48775		105											4420												78
	4	2	1899-12-31 07:34:21	3	1899-12-31 10:43:56	1900-01-02 18:18:17	K0 Inga komplikationer	3.2															4888,4940277778													4350											0.68	70
	2	9	1899-12-31 01:24:16	0	1899-12-31 01:24:16	1899-12-31 01:24:16	K0 Inga komplikationer	0		8		24
	2	9	1899-12-31 01:24:16	0	1899-12-31 01:24:16	1899-12-31 01:24:16	K0 Inga komplikationer	0											43	43	5350	250	5600									07:45:00				250	1000
	2	9	1899-12-31 06:41:29	0	1899-12-31 06:41:29	1899-12-31 06:41:29	K0 Inga komplikationer	0				18
	2	9	1899-12-31 06:41:29	0	1899-12-31 06:41:29	1899-12-31 06:41:29	K0 Inga komplikationer	0		9			9	9	6	6			34	34		500	1031													500
	34	5	1899-12-31 07:38:20	33	1899-12-31 15:37:29	1900-02-01 23:15:49	K0 Inga komplikationer	19.5	52	11			8	8	2	2			34	34	-411,20686944444		3183,7931305556		63.9											3595											2.61	72
	34	5	1899-12-31 07:38:20	33	1899-12-31 15:37:29	1900-02-01 23:15:49	K0 Inga komplikationer	0					10	10					34	34	-754,37652777778	3770	3695,6234722222		64.3	64		5		2008-11-19	2008-11-24	08:38:00	0			4450							97	M	97	30			0
	34	5	1899-12-31 07:38:20	33	1899-12-31 15:37:29	1900-02-01 23:15:49	K0 Inga komplikationer	19.2					11	11					34	34	-1123,0783888889	4110	4186,9216111111			64		5		2008-11-19	2008-11-24	24	0			5310							97	M	97	29		83	0
	34	5	1899-12-31 07:38:20	33	1899-12-31 15:37:29	1900-02-01 23:15:49	K0 Inga komplikationer	15.9		18			18	18	4	4			34	34	-825,36923611111	1433	4060,6307638889		65.8	64		5		2008-11-19	2008-11-24	24	0			4886							97	M	97	28	2.32	67	0
	34	5	1899-12-31 07:38:20	33	1899-12-31 15:37:29	1900-02-01 23:15:49	K0 Inga komplikationer	13		13			13	13	6	6			34	34	-1421,2722083333	2155	4046,4027083333		68	64	11:00:00	5		2008-11-19	2008-11-24	24	0			4237							97	M	97	27	1.43	54	0
	34	5	1899-12-31 07:38:20	33	1899-12-31 15:37:29	1900-02-01 23:15:49	K0 Inga komplikationer	24.8	701	23			23	23	6	6			42	42	983,29427777778		4878,2942777778		74.8	64	06:50:00	5		2008-11-19	2008-11-24	24	0			3949							97	M	97	26	3.28	142	0
	34	5	1899-12-31 07:38:20	33	1899-12-31 15:37:29	1900-02-01 23:15:49	K0 Inga komplikationer	21.1	1798	19			19	19	4	4			52	52	606,26102777778	2345	4878,1204444444		70	64		5		2008-11-19	2008-11-24	24	0			3981							97	M	97	25	2.91	125	0
	34	5	1899-12-31 07:38:20	33	1899-12-31 15:37:29	1900-02-01 23:15:49	K0 Inga komplikationer	5.8	4859	17			17	17	9	9			44	44	557,25348611111	1520	4808,2534861111		69.6	64	10:40:00	5		2008-11-19	2008-11-24	24	0			4251	500						97	M	97	24	1.52	61	0
	34	5	1899-12-31 07:38:20	33	1899-12-31 15:37:29	1900-02-01 23:15:49	K0 Inga komplikationer	5.6	10053	18			18	18					52	52	807,15748333333	280	4905,1574833333		70.6	64	24	5		2008-11-19	2008-11-24	24	0			4098							97	M	97	23	1.44	76	0
	34	5	1899-12-31 07:38:20	33	1899-12-31 15:37:29	1900-02-01 23:15:49	K0 Inga komplikationer	5.7		20			20	20					46	46	626,06941944444	190	5083,0694194444		71	64	24	5		2008-11-19	2008-11-24	24	0			4457							97	M	97	22	1.59	72	0
	34	5	1899-12-31 07:38:20	33	1899-12-31 15:37:29	1900-02-01 23:15:49	K0 Inga komplikationer	6.8	17666	17			17	17					52	52	3400,3265222222	75	6439,3265222222		71.3	64	24	5		2008-11-19	2008-11-24	24	0			4185							97	M	97	21	1.34	94	0
	34	5	1899-12-31 07:38:20	33	1899-12-31 15:37:29	1900-02-01 23:15:49	K0 Inga komplikationer	8	23677	19			19	19	14	14			56	56	4143,3379666667		5109,3379666667		69.8	64	24	5		2008-11-19	2008-11-24	24	0			2977							97	M	97	20	1.76	113	0
	34	5	1899-12-31 07:38:20	33	1899-12-31 15:37:29	1900-02-01 23:15:49	K0 Inga komplikationer	14	25602	24			24	24	14	14			82	82	4069,8201722222	110	5100,9699388889		66.8	64	20:43:00	5		2008-11-19	2008-11-24	24	0			1270							97	M	97	19	1.85	129	0
	34	5	1899-12-31 07:38:20	33	1899-12-31 15:37:29	1900-02-01 23:15:49	K0 Inga komplikationer	12.8	26386	24			24	24	8	8			44	44	2129,5553611111	630	5179,5553611111			64		5		2008-11-19	2008-11-24	14:13:00	0			3050							97	M	97	18	1.53	133	0
	34	5	1899-12-31 07:38:20	33	1899-12-31 15:37:29	1900-02-01 23:15:49	K0 Inga komplikationer	10.9		20			20	20	5	5			45	45	1962,8792666667	3050	5160,7953611111		63.5	64		5		2008-11-19	2008-11-24		0			3050							97	M	97	17	1.73	88	0
	34	5	1899-12-31 07:38:20	33	1899-12-31 15:37:29	1900-02-01 23:15:49	K0 Inga komplikationer	11.5	1032	12			12	12					40	40	733,4908	2805	4346,7070444444		62.7	64		5		2008-11-19	2008-11-24		0			2805	500						97	M	97	16	1.85	94	0
	34	5	1899-12-31 07:38:20	33	1899-12-31 15:37:29	1900-02-01 23:15:49	K0 Inga komplikationer	10.3		19			19	19	5	5			43	43	29,516972222222		3544,5169722222		63.4	64		5		2008-11-19	2008-11-24		0			2255							97	M	97	15	1.84	85	0
	34	5	1899-12-31 07:38:20	33	1899-12-31 15:37:29	1900-02-01 23:15:49	K0 Inga komplikationer	9.6		17			17	17	2	2			50	50	1831,7024583333	3515	4766,7024583333		63	64		5		2008-11-19	2008-11-24		0			3515							97	M	97	14	1.69	74	0
	34	5	1899-12-31 07:38:20	33	1899-12-31 15:37:29	1900-02-01 23:15:49	K0 Inga komplikationer	11.6		9			9	9					25	25	-1507,3780047222		4765,1220416667		63.6	64		5		2008-11-19	2008-11-24		0			3985							97	M	97	13	1.65	72	0
	34	5	1899-12-31 07:38:20	33	1899-12-31 15:37:29	1900-02-01 23:15:49	K0 Inga komplikationer	17.1		16			16	16	6	6			49	49	1825,9253277778	3610	5025,9253277778		64.6	64		5		2008-11-19	2008-11-24	18:45:00	0			3760							97	M	97	12	1.84	83	0
	34	5	1899-12-31 07:38:20	33	1899-12-31 15:37:29	1900-02-01 23:15:49	K0 Inga komplikationer	17.5		9			9	9					35	35	-1248,0275797222	2550	4938,9549527778		63.9	64		5		2008-11-19	2008-11-24	24	0			4750							97	M	97	11	2.05	88	0
	34	5	1899-12-31 07:38:20	33	1899-12-31 15:37:29	1900-02-01 23:15:49	K0 Inga komplikationer	19.9		16			16	16	5	5			49	49	-1048,2196936111	3790	3531,7803063889		66.1	64		5		2008-11-19	2008-11-24	24	0			4750							97	M	97	10	2.14	103	0
	34	5	1899-12-31 07:38:20	33	1899-12-31 15:37:29	1900-02-01 23:15:49	K0 Inga komplikationer	19.1		14			14	14					41	41	219,08858388889	3500	3644,0885838889		66.8	64		5		2008-11-19	2008-11-24	24	0			4580							97	M	97	9	2	113	0
	34	5	1899-12-31 07:38:20	33	1899-12-31 15:37:29	1900-02-01 23:15:49	K0 Inga komplikationer	18.3		17			17	17	8	8			41	41	1528,7969530556	2570	3698,7969530556		66.6	64		5		2008-11-19	2008-11-24	24	0			3425							97	M	97	8	1.95	116	0
	34	5	1899-12-31 07:38:20	33	1899-12-31 15:37:29	1900-02-01 23:15:49	K0 Inga komplikationer	11.9		11			11	11	6	6			29	29	33,946291944446		3493,9462919444		68.7	64		5		2008-11-19	2008-11-24	24	0			3460							97	M	97	7	1.64	84	0
	34	5	1899-12-31 07:38:20	33	1899-12-31 15:37:29	1900-02-01 23:15:49	K0 Inga komplikationer	10.2		15			15	15					38	38	639,09456944445	2670	4189,0945694444		70.2	64		5		2008-11-19	2008-11-24	24	0			3550							97	M	97	6	1.81	84	0
	34	5	1899-12-31 07:38:20	33	1899-12-31 15:37:29	1900-02-01 23:15:49	K0 Inga komplikationer	6.7	621	7			7	7	6	6			24	24	-1394,9224536111		4126,0279555556		71.3	64		5		2008-11-19	2008-11-24	24	0			4928							97	M	97	5	1.4	68	0
	34	5	1899-12-31 07:38:20	33	1899-12-31 15:37:29	1900-02-01 23:15:49	K0 Inga komplikationer	7.5	682	23			23	23	10	10			58	58	350,32467555555	4318	4575,3246755556		74.9	64		5		2008-11-19	2008-11-24	24	0			4788							97	M	97	4	1.3	79	0
	34	5	1899-12-31 07:38:20	33	1899-12-31 15:37:29	1900-02-01 23:15:49	K0 Inga komplikationer	8.6		25			25	25	10	10			53	53	6501,7762961111	3425	10591,776296111		74.8	64		5		2008-11-19	2008-11-24	24	0			4225							97	M	97	3	1.37	80	0
	34	5	1899-12-31 07:38:20	33	1899-12-31 15:37:29	1900-02-01 23:15:49	K0 Inga komplikationer	8.5	2278	20		17	20	20	8	8			49	49	8871,3037594444	3840	10585,281462778		75	64		5		2008-11-19	2008-11-24	20:20:00	0			3990	500						97	M	97	2	1.18	87	0
	34	5	1899-12-31 07:38:20	33	1899-12-31 15:37:29	1900-02-01 23:15:49	K0 Inga komplikationer	10.1	1513													1310	10526,044926111		70.5	64		5		2008-11-19	2008-11-24		0			1660	1000						97	M	97	1	1.18	107	0
	3	2	1899-12-31 07:48:38	0	1899-12-31 07:48:38	1899-12-31 07:48:38	K0 Inga komplikationer	0				15
	3	2	1899-12-31 07:48:38	0	1899-12-31 07:48:38	1899-12-31 07:48:38	K0 Inga komplikationer	0							4	4			11	11	460,8	640	1014,3591		76.5											640
	3	2	1899-12-31 07:48:38	0	1899-12-31 07:48:38	1899-12-31 07:48:38	K0 Inga komplikationer	0															1100,8													570
	2	4	1899-12-31 09:33:52	0	1899-12-31 09:33:52	1899-12-31 09:33:52	K0 Inga komplikationer	0				6									82,15		672,15
	2	4	1899-12-31 09:33:52	0	1899-12-31 09:33:52	1899-12-31 09:33:52	K0 Inga komplikationer	0		4											-217,6	590	496,65		90											590
	9	5	1899-12-31 10:26:01	7	1899-12-31 09:34:17	1900-01-06 20:00:19	K0 Inga komplikationer	5.9																																							1.04	66
	9	5	1899-12-31 10:26:01	7	1899-12-31 09:34:17	1900-01-06 20:00:19	K0 Inga komplikationer	5.6																																							0.91	71
	9	5	1899-12-31 10:26:01	7	1899-12-31 09:34:17	1900-01-06 20:00:19	K0 Inga komplikationer	5.9											18	18	877,68	1915	1952,68		86.6											1915											1	63
	9	5	1899-12-31 10:26:01	7	1899-12-31 09:34:17	1900-01-06 20:00:19	K0 Inga komplikationer	6.1							1	11			26	26	2788,22325		5913,22325		90.2											3125											1.03	66
	9	5	1899-12-31 10:26:01	7	1899-12-31 09:34:17	1900-01-06 20:00:19	K0 Inga komplikationer	11.2							6				30	30	432,97226666666	3730	5851,94825		91.6											3930												80
	9	5	1899-12-31 10:26:01	7	1899-12-31 09:34:17	1900-01-06 20:00:19	K0 Inga komplikationer	12.9							10				71	71	-827,57684805556		4177,4231519444		90							14:48:00				3850											1.17	96
	9	5	1899-12-31 10:26:01	7	1899-12-31 09:34:17	1900-01-06 20:00:19	K0 Inga komplikationer	16.5							11				46	46	5903,3818913576	4305	7365,3818913576		92.35							24				5005												141
	9	5	1899-12-31 10:26:01	7	1899-12-31 09:34:17	1900-01-06 20:00:19	K0 Inga komplikationer	0				14			6	6			33	33	5489,6098694444	2055	7544,6098694444		93.2							10:11:00				2055
	9	5	1899-12-31 10:26:01	7	1899-12-31 09:34:17	1900-01-06 20:00:19	K0 Inga komplikationer	0															7513,366425		86.2											1905
	2	3	1899-12-31 05:11:57	1	1899-12-31 18:25:59	1899-12-31 23:37:57	K0 Inga komplikationer	1.4		13		27	13	13	2	2			21	21	372,27552222222	2065	2897,2755222222		88.8							10:30:00				2525											0.67	40
	2	3	1899-12-31 05:11:57	1	1899-12-31 18:25:59	1899-12-31 23:37:57	K0 Inga komplikationer	1.5	28													2500	2877,3028555556									05:20:00				2525											0.46	44
	9	2	1899-12-31 00:27:42	8	1899-12-31 19:48:13	1900-01-07 20:15:56	K0 Inga komplikationer	5.4		3			3	3					10	10	-298,08902777778	1250	2788,25625		105.3											3555											0.91	57
	9	2	1899-12-31 00:27:42	8	1899-12-31 19:48:13	1900-01-07 20:15:56	K0 Inga komplikationer	6		17			16	16					26	26	-1097,8104722222	2220	2764,1895277778		105.5							13:45:00				3862											1.03	56
	9	2	1899-12-31 00:27:42	8	1899-12-31 19:48:13	1900-01-07 20:15:56	K0 Inga komplikationer	5.5													-1143,3091944444	4105	3162,6908055556		108.8							24				4306											1	54
	9	2	1899-12-31 00:27:42	8	1899-12-31 19:48:13	1900-01-07 20:15:56	K0 Inga komplikationer	5.7		17			14,5	14.5	4	4			26,5	26.5	-684,08518888889		3617,9148111111		108.7							24				4302											0.92	52
	9	2	1899-12-31 00:27:42	8	1899-12-31 19:48:13	1900-01-07 20:15:56	K0 Inga komplikationer	3.2		16			16	16	6	6			37	37	-472,084075	4092	4098,915925		108							24				4571											0.95	64
	9	2	1899-12-31 00:27:42	8	1899-12-31 19:48:13	1900-01-07 20:15:56	K0 Inga komplikationer	3.9													-247,53489444444	3110	4084,297925		109.4							24				3910											0.75	61
	9	2	1899-12-31 00:27:42	8	1899-12-31 19:48:13	1900-01-07 20:15:56	K0 Inga komplikationer	4.7		9		15	9	9	6	6			19	19	-755,18486666667		262,633675		110							24				4810	500										0.84	53
	9	2	1899-12-31 00:27:42	8	1899-12-31 19:48:13	1900-01-07 20:15:56	K0 Inga komplikationer	5.8							4	4			32	32	168,98151944444	4550	4054,8151333333		111							23:35:00				4810											0.82	57
	9	2	1899-12-31 00:27:42	8	1899-12-31 19:48:13	1900-01-07 20:15:56	K0 Inga komplikationer	0															2178,9815194444													1120
	62	6	1899-12-31 00:57:48	29	1899-12-31 09:42:38	1900-01-28 10:40:26	K0 Inga komplikationer	0		22			22	22					37	37	564,99274559687	3495	4007,8533072407		89.6											3745
	62	6	1899-12-31 00:57:48	29	1899-12-31 09:42:38	1900-01-28 10:40:26	K0 Inga komplikationer	0		23			23	23					42	42	670,23116829746	2080	3570,2311682975													2900
	62	6	1899-12-31 00:57:48	29	1899-12-31 09:42:38	1900-01-28 10:40:26	K0 Inga komplikationer	0		22			22	22					50	50		2310	3042,5054677104		89.4											2900
	62	6	1899-12-31 00:57:48	29	1899-12-31 09:42:38	1900-01-28 10:40:26	K0 Inga komplikationer	0		19			19	19					41	41	835,201	2683	3808,201		89.6											2973
	62	6	1899-12-31 00:57:48	29	1899-12-31 09:42:38	1900-01-28 10:40:26	K0 Inga komplikationer	0		15			15	15	4	4			31	31	242,72919444445	3220	3707,7291944444		94.4											3465
	62	6	1899-12-31 00:57:48	29	1899-12-31 09:42:38	1900-01-28 10:40:26	K0 Inga komplikationer	0		16			16	16	5	5			34	34	-1133,6009777778	2565	2451,3990222222		95											3585
	62	6	1899-12-31 00:57:48	29	1899-12-31 09:42:38	1900-01-28 10:40:26	K0 Inga komplikationer	0		16			16	16	5	5			29	29	-796,91463348348	3585	2262,2113555556		97.6											3585
	62	6	1899-12-31 00:57:48	29	1899-12-31 09:42:38	1900-01-28 10:40:26	K0 Inga komplikationer	0		18			18	18					44	44			2199,4876248498		96											2950
	62	6	1899-12-31 00:57:48	29	1899-12-31 09:42:38	1900-01-28 10:40:26	K0 Inga komplikationer	0		20			20	20					39	39	979,3173111546	2330	3859,3173111546		96.6											2995
	62	6	1899-12-31 00:57:48	29	1899-12-31 09:42:38	1900-01-28 10:40:26	K0 Inga komplikationer	0		13			13	13					31	31	431,685	2870	3291,685		96.5											2995
	62	6	1899-12-31 00:57:48	29	1899-12-31 09:42:38	1900-01-28 10:40:26	K0 Inga komplikationer	0		23			23	23					56	56	723,975	2860	3227,025		97.3											2860
	62	6	1899-12-31 00:57:48	29	1899-12-31 09:42:38	1900-01-28 10:40:26	K0 Inga komplikationer	0		14			14	14					42	42	2232,045	1840	6432,045													4200
	62	6	1899-12-31 00:57:48	29	1899-12-31 09:42:38	1900-01-28 10:40:26	K0 Inga komplikationer	0		11			11	11					26	26	1516,88297	1600	6261,02													4200	700
	62	6	1899-12-31 00:57:48	29	1899-12-31 09:42:38	1900-01-28 10:40:26	K0 Inga komplikationer	0		14			14	14					32	32	2010,7047633333	3795	6030,7047633333		103											4020
	62	6	1899-12-31 00:57:48	29	1899-12-31 09:42:38	1900-01-28 10:40:26	K0 Inga komplikationer	0				20	20	20	9	9			51	51	769,14		6013,1051744444		94											3960
	62	6	1899-12-31 00:57:48	29	1899-12-31 09:42:38	1900-01-28 10:40:26	K0 Inga komplikationer	0														1440	2259,14													1440	1000
	9	6	1899-12-31 14:40:06	7	1899-12-31 17:41:05	1900-01-07 08:21:12	K8 Allergisk allvarlig reaktion	0		3
	9	6	1899-12-31 14:40:06	7	1899-12-31 17:41:05	1900-01-07 08:21:12	K8 Allergisk allvarlig reaktion	11.8		21			14,5	14.5	2	2			38,5	38.5	491,28213888889	1665	3546,2821388889		62											3055											1.38	56
	9	6	1899-12-31 14:40:06	7	1899-12-31 17:41:05	1900-01-07 08:21:12	K8 Allergisk allvarlig reaktion	15.2		20			20	20	3	3			46	46	-414,38663888889	3040	3570,6133611111		61.7	62				1899-12-31		19:10:00	0			3985							97	M	97	7	1.36	68	0
	9	6	1899-12-31 14:40:06	7	1899-12-31 17:41:05	1900-01-07 08:21:12	K8 Allergisk allvarlig reaktion	17.3		19			19	19					46	46	-15,02163888889	3860	3954,9783611111		63	62				1899-12-31		24	0			3985							97	M	97	6	1.48	66	0
	9	6	1899-12-31 14:40:06	7	1899-12-31 17:41:05	1900-01-07 08:21:12	K8 Allergisk allvarlig reaktion	16		17			17	17	4	4			41	41	-681,13935	4120	3910,6190833333		63.5	62				1899-12-31		24	0			4200							97	M	97	5	1.53	59	0
	9	6	1899-12-31 14:40:06	7	1899-12-31 17:41:05	1900-01-07 08:21:12	K8 Allergisk allvarlig reaktion	16.8	405	15			15	15	8	8			41	41	-934,20967222222		3965,7903277778		66.5	62				1899-12-31		24	0			4900							97	M	97	4	1.53	76	0
	9	6	1899-12-31 14:40:06	7	1899-12-31 17:41:05	1900-01-07 08:21:12	K8 Allergisk allvarlig reaktion	14.1		16			16	16	3	3			54	54	310,65544722222	4700	3925,6554472222		67	62				1899-12-31		24	0			4900							97	M	97	3	1.42	62	0
	9	6	1899-12-31 14:40:06	7	1899-12-31 17:41:05	1900-01-07 08:21:12	K8 Allergisk allvarlig reaktion	13.9	540			21			10	10			55	55	8422,5310638889	3310	12152,531063889			62				1899-12-31		24	0			3730							97	M	97	2	1.5	82	0
	9	6	1899-12-31 14:40:06	7	1899-12-31 17:41:05	1900-01-07 08:21:12	K8 Allergisk allvarlig reaktion	19.9	637													3330	10838,291372222			62				1899-12-31		15:00:00	0			3730	2500						97	M	97	1	1.66	112	0
	2	4	1899-12-31 07:59:08	0	1899-12-31 07:59:08	1899-12-31 07:59:08	K0 Inga komplikationer	0		15		16
	2	4	1899-12-31 07:59:08	0	1899-12-31 07:59:08	1899-12-31 07:59:08	K0 Inga komplikationer	0											32	32	1283,8	720	2003,8													720
	4	5	1899-12-31 22:46:42	1	1899-12-31 14:46:28	1900-01-01 13:33:11	K0 Inga komplikationer	0		3
	4	5	1899-12-31 22:46:42	1	1899-12-31 14:46:28	1900-01-01 13:33:11	K0 Inga komplikationer	5.5		6		13	6	6	3	3			13	13	288,51388888889	3775	5313,5138888889		105											5025											0.73	81
	4	5	1899-12-31 22:46:42	1	1899-12-31 14:46:28	1900-01-01 13:33:11	K0 Inga komplikationer	5.8		11			11	11					20	20	752,58611111111	550	4613,5138888889													4950	1000										0.74	86
	4	5	1899-12-31 22:46:42	1	1899-12-31 14:46:28	1900-01-01 13:33:11	K0 Inga komplikationer	0															1302,5861111111													535
	4	6	1899-12-31 20:30:27	1	1899-12-31 15:50:13	1900-01-01 12:20:41	K0 Inga komplikationer	0		5
	4	6	1899-12-31 20:30:27	1	1899-12-31 15:50:13	1900-01-01 12:20:41	K0 Inga komplikationer	5.1	24	12		14	12	12	5	5			39	39	2395,5145409366	1440	4365,5145409366		61.7							11:45:00				1970											1.53	67
	4	6	1899-12-31 20:30:27	1	1899-12-31 15:50:13	1900-01-01 12:20:41	K0 Inga komplikationer	2.6							6	6					476,14388611111		4312,9790927846		58.2							20:40:00				1720											1.2	58
	4	6	1899-12-31 20:30:27	1	1899-12-31 15:50:13	1900-01-01 12:20:41	K0 Inga komplikationer	0														610	1031,9147638889													610
	7	3	1899-12-31 18:51:51	5	1899-12-31 12:08:16	1900-01-05 07:00:07	K0 Inga komplikationer	3.8		8			8	8	1	1			23,5	23.5	282,29078888889	710	4137,2907888889													3370											0.63	47
	7	3	1899-12-31 18:51:51	5	1899-12-31 12:08:16	1900-01-05 07:00:07	K0 Inga komplikationer	3.7														2670	2436,5122194444		78.2											3855											0.56	49
	7	3	1899-12-31 18:51:51	5	1899-12-31 12:08:16	1900-01-05 07:00:07	K0 Inga komplikationer	1.9	304	13			11	11					18,5	18.5	778,53435165436	3475	3824,6026555556		76.8											3475											0.64	50
	7	3	1899-12-31 18:51:51	5	1899-12-31 12:08:16	1900-01-05 07:00:07	K0 Inga komplikationer	2	292	6			6	6	5	5			20	20	-71,179826814646	2030	3647,2012849877		74.6											2725											0.59	51
	7	3	1899-12-31 18:51:51	5	1899-12-31 12:08:16	1900-01-05 07:00:07	K0 Inga komplikationer	3	554	9		14	9	9	6	6			20	20	2537,3183594081		5857,3183594081		76.9							09:00:00				3320											0.64	68
	7	3	1899-12-31 18:51:51	5	1899-12-31 12:08:16	1900-01-05 07:00:07	K0 Inga komplikationer	0							4	4					2084,6866666667	2390	5857,2980816303		75.8							21:18:00				3320	1000
	7	3	1899-12-31 18:51:51	5	1899-12-31 12:08:16	1900-01-05 07:00:07	K0 Inga komplikationer	0															40,5													230
	3	5	1899-12-31 01:34:56	2	1899-12-31 14:17:00	1900-01-01 15:51:57	K0 Inga komplikationer	24.5		20			20	20	3	3			33	33	2365,8156712129	380	276,68327742495		59.5											2900											2.82	188
	3	5	1899-12-31 01:34:56	2	1899-12-31 14:17:00	1900-01-01 15:51:57	K0 Inga komplikationer	38.9		29		32	29	29					39	39	1382,4886666667	2600	5265,8156712129		57.5	61.3							0			2900							147	U	97	2	3.73	350	0
	3	5	1899-12-31 01:34:56	2	1899-12-31 14:17:00	1900-01-01 15:51:57	K0 Inga komplikationer	0														1580	3862,4886666667			61.3							0			2480							147	U	97	1			0
	2	6	1899-12-31 02:22:52	0	1899-12-31 02:22:52	1899-12-31 02:22:52	K0 Inga komplikationer	0		12		15
	2	6	1899-12-31 02:22:52	0	1899-12-31 02:22:52	1899-12-31 02:22:52	K0 Inga komplikationer	4.4											29	29	-1002	1140	138													1140											0.69	94
	2	2	1899-12-31 05:24:12	1	1899-12-31 17:31:15	1899-12-31 22:55:28	K0 Inga komplikationer	2.7		4		9	4	4	2	2			10	10	1433,2333333333	1180	2346,4													1180											0.6	61
	2	2	1899-12-31 05:24:12	1	1899-12-31 17:31:15	1899-12-31 22:55:28	K0 Inga komplikationer	0															2413,2333333333													945
	13	8						0																		64		3		2008-11-13	2008-11-16		1										88	M	88	13			0
	13	8						0																		64		3		2008-11-13	2008-11-16		1										88	M	88	12			0
	13	8						0																		64		3		2008-11-13	2008-11-16		1										88	M	88	11			0
	13	8						0																		64		3		2008-11-13	2008-11-16		1										88	M	88	10			0
	13	8						0																		64		3		2008-11-13	2008-11-16		1										88	M	88	9			0
	13	8						0																		64		3		2008-11-13	2008-11-16		1										88	M	88	8			0
	13	8						0																		64		3		2008-11-13	2008-11-16		1										88	M	88	7			0
	13	8						0																		64		3		2008-11-13	2008-11-16		1										88	M	88	6			0
	13	8						0																		64		3		2008-11-13	2008-11-16		1										88	M	88	5			0
	13	8						0																		64		3		2008-11-13	2008-11-16		1										88	M	88	4			0
	13	8						0																		64		3		2008-11-13	2008-11-16		1										88	M	88	3			0
	2	8	1899-12-31 02:14:22	0	1899-12-31 02:14:22	1899-12-31 02:14:22	K0 Inga komplikationer	0		11		13													64	64		3		2008-11-13	2008-11-16		1										88	M	88	2			0
	2	8	1899-12-31 02:14:22	0	1899-12-31 02:14:22	1899-12-31 02:14:22	K0 Inga komplikationer	24.2											36	36	-636,44882089124	550	3,3			64		3		2008-11-13	2008-11-16		1			639,74882089124							88	M	88	1	2	124	0
	3	3	1899-12-31 09:11:53	0	1899-12-31 09:11:53	1899-12-31 09:11:53	K0 Inga komplikationer	0				7
	3	3	1899-12-31 09:11:53	0	1899-12-31 09:11:53	1899-12-31 09:11:53	K0 Inga komplikationer	2.5		6			6	6					23	23	745,833		745,833																								0.63	80
	3	3	1899-12-31 09:11:53	0	1899-12-31 09:11:53	1899-12-31 09:11:53	K0 Inga komplikationer	0															295
	2	4	1899-12-31 01:37:48	1	1899-12-31 04:40:13	1899-12-31 06:18:01	K0 Inga komplikationer	0		4		6
	2	4	1899-12-31 01:37:48	1	1899-12-31 04:40:13	1899-12-31 06:18:01	K0 Inga komplikationer	0
	3	6	1899-12-31 16:04:36	0	1899-12-31 16:04:36	1899-12-31 16:04:36	K0 Inga komplikationer	0		5		14
	3	6	1899-12-31 16:04:36	0	1899-12-31 16:04:36	1899-12-31 16:04:36	K0 Inga komplikationer	5	5212	18			18	18	12	12			40	40	4409,3104833333	1845	14469,310483333		88							19:40:00				10060	1500										0.75	82
	3	6	1899-12-31 16:04:36	0	1899-12-31 16:04:36	1899-12-31 16:04:36	K0 Inga komplikationer	0																												180
	3	6	1899-12-31 07:09:21	0	1899-12-31 07:09:21	1899-12-31 07:09:21	K0 Inga komplikationer	0		8		16
	3	6	1899-12-31 07:09:21	0	1899-12-31 07:09:21	1899-12-31 07:09:21	K0 Inga komplikationer	2.3		13			13	13	2	2			26	26	344,62777777778	500	844,62777777778													500											0.64	68
	3	6	1899-12-31 07:09:21	0	1899-12-31 07:09:21	1899-12-31 07:09:21	K0 Inga komplikationer	0														200	168,53555555556													200
	12	5	1899-12-31 01:40:00	2	1899-12-31 19:25:19	1900-01-01 21:05:20	K0 Inga komplikationer	5.3	248	11			11	11	9	9			40	40	-1520,6802728467		4578,8026266688		120											4486												96
	12	5	1899-12-31 01:40:00	2	1899-12-31 19:25:19	1900-01-01 21:05:20	K0 Inga komplikationer	3.5		14			14	14					38	38	-564,75301611111	130	4779,2469838889		122.5											5344											1.68	119
	12	5	1899-12-31 07:40:12	0	1899-12-31 07:40:12	1899-12-31 07:40:12	K0 Inga komplikationer	10.4				45			10	10			81	81	8887,42808	31	8918,42808		124.6	119.5		4		2008-11-11	2008-11-15		1			4280							61	U	71	5	2.44	408	0
	12	5	1899-12-31 01:40:00	2	1899-12-31 19:25:19	1900-01-01 21:05:20	K0 Inga komplikationer	10.4				45			10	10			81	81	8887,42808	275	8918,42808		124.6	119.5		4		2008-11-11	2008-11-15		1			5344							61	U	71	4	2.44	408	0
	12	5	1899-12-31 07:40:12	0	1899-12-31 07:40:12	1899-12-31 07:40:12	K0 Inga komplikationer	13.6	421														8911,3610661111			119.5		4		2008-11-11	2008-11-15		1			31							61	U	71	3		536	0
	12	5	1899-12-31 01:40:00	2	1899-12-31 19:25:19	1900-01-01 21:05:20	K0 Inga komplikationer	13.6	421														8911,3610661111			119.5		4		2008-11-11	2008-11-15		1			31							61	U	71	2		536	0
	12	5	1899-12-31 14:26:40	5	1899-12-31 12:49:52	1900-01-05 03:16:32	K0 Inga komplikationer	13.6	421														8911,3610661111			119.5		4		2008-11-11	2008-11-15		1			31							61	U	71	1		536	0
	2	8	1899-12-31 09:59:32	1	1899-12-31 10:47:20	1899-12-31 20:46:53	K0 Inga komplikationer	13.5	1699	25		42			14	14			70	70	15311,962694444	185	31921,962694444		76.5							09:30:00				16610											2.56	267
	2	8	1899-12-31 09:59:32	1	1899-12-31 10:47:20	1899-12-31 20:46:53	K0 Inga komplikationer	13.7	1247														30916,746527778									10:05:00				16365	1500										1.4	170
	5	8	1899-12-31 08:50:50	4	1899-12-31 15:32:03	1900-01-04 00:22:54	K0 Inga komplikationer	16.6		11			11	11	2	6			50	50	1512,1141944444	4110	4528,9378138889		67.5											5620											1.86	74
	5	8	1899-12-31 08:50:50	4	1899-12-31 15:32:03	1900-01-04 00:22:54	K0 Inga komplikationer	13.7		16			16	16	5				45	45	-184,01957777777		4910,9804222222		67.3	68							0			5095							71	M	71	4	1.87	76	0
	5	8	1899-12-31 08:50:50	4	1899-12-31 15:32:03	1900-01-04 00:22:54	K0 Inga komplikationer	15.2							6				45	45	1841,6352083333	3355	6131,6352083333		67.2	68							0			5095							71	M	71	3	1.48	86	0
	5	8	1899-12-31 08:50:50	4	1899-12-31 15:32:03	1900-01-04 00:22:54	K0 Inga komplikationer	17.1				32			9	9			61	61	7343,745	2590	6127,12375		70	68						15:38:00	0			5575							71	M	71	2	1.34	115	0
	5	8	1899-12-31 08:50:50	4	1899-12-31 15:32:03	1900-01-04 00:22:54	K0 Inga komplikationer	18.9														775	12918,745		60	68							0			5575							71	M	71	1	2.32	168	0
	3	9	1899-12-31 01:33:30	1	1899-12-31 19:22:24	1899-12-31 20:55:54	K0 Inga komplikationer	0		6
	3	9	1899-12-31 01:33:30	1	1899-12-31 19:22:24	1899-12-31 20:55:54	K0 Inga komplikationer	14				36			12	12			101	101	3364,8156031257	2235	4253,9024444444		69.1							18:00:00				2370	1388,972										2.16	146
	3	9	1899-12-31 01:33:30	1	1899-12-31 19:22:24	1899-12-31 20:55:54	K0 Inga komplikationer	0															4014,1388444444									01:32:00				2200
	4	9	1899-12-31 11:50:44	2	1899-12-31 15:39:54	1900-01-02 03:30:39	K0 Inga komplikationer	0		9
	4	9	1899-12-31 11:50:44	2	1899-12-31 15:39:54	1900-01-02 03:30:39	K0 Inga komplikationer	6.9		16			16	16	6	6			35,5	35.5	674,6168170649	1725	4957,6168170649		84											4283											1.14	75
	4	9	1899-12-31 11:50:44	2	1899-12-31 15:39:54	1900-01-02 03:30:39	K0 Inga komplikationer	7.8		17		14	17	17	6	6			39	39	3727,2755555556	4283	4957,4395948427		84.5							20:20:00				4283											1.06	81
	4	9	1899-12-31 11:50:44	2	1899-12-31 15:39:54	1900-01-02 03:30:39	K0 Inga komplikationer	6.7	250						1							1980	5707,2755555556													1980											0.98	76
	6	5	1899-12-31 06:51:43	5	1899-12-31 11:12:05	1900-01-04 18:03:48	K9 Reintubation	6.3		18			18	18					34	34	-130,49388333333	680	3530,9733777778		92.8											4225											0.96	69
	6	5	1899-12-31 06:51:43	5	1899-12-31 11:12:05	1900-01-04 18:03:48	K9 Reintubation	6	508	16			16	16					37	37	3625,5893722222	4225	8680,5893722222		96.4											5055											0.89	71
	6	5	1899-12-31 06:51:43	5	1899-12-31 11:12:05	1900-01-04 18:03:48	K9 Reintubation	4.9	75	18			18	18	11	11			37	37	-885,80925277778	4360	8678,6041972222		92.3							16:38:00				4815	850										0.95	68
	6	5	1899-12-31 06:51:43	5	1899-12-31 11:12:05	1900-01-04 18:03:48	K9 Reintubation	3.7		23			16	16	8	8			34	34	-1418,0613055556		3833,968525		96.8							24				5195											0.94	66
	6	5	1899-12-31 06:51:43	5	1899-12-31 11:12:05	1900-01-04 18:03:48	K9 Reintubation	3.4				15	23	23	10	10			52	52	2239,1291944444	4835	3779,1291944444		97.28											5195											0.85	61
	6	5	1899-12-31 06:51:43	5	1899-12-31 11:12:05	1900-01-04 18:03:48	K9 Reintubation	3.4															3514,8003055556									07:00:00				1445											0.7	60
	1	10	1899-12-31 06:50:42	0	1899-12-31 06:50:42	1899-12-31 06:50:42	K0 Inga komplikationer	0				21	19	19	1	1			45	45	-19,6	20	0,4													20
	15	6	1899-12-31 14:36:09	14	1899-12-31 04:16:45	1900-01-13 18:52:54	K0 Inga komplikationer	0		17
	15	6	1899-12-31 14:36:09	14	1899-12-31 04:16:45	1900-01-13 18:52:54	K0 Inga komplikationer	4.1		28			28	28	5	5			46	46	1311,3983888889	1704	3596,3983888889		54.2	54							1			2285							71	M	71	14	1.44	50	0
	15	6	1899-12-31 14:36:09	14	1899-12-31 04:16:45	1900-01-13 18:52:54	K0 Inga komplikationer	3.7		26			26	26	3	3			48	48	485,97077777778	2175	3784,9707777778		56.1	54							1			3299							71	M	71	13	1.26	47	0
	15	6	1899-12-31 14:36:09	14	1899-12-31 04:16:45	1900-01-13 18:52:54	K0 Inga komplikationer	3.8		27			27	27					46	46	115,59814444445	2735	3776,1741111111		56.2	54							1			3570							71	M	71	12	1.34	52	0
	15	6	1899-12-31 14:36:09	14	1899-12-31 04:16:45	1900-01-13 18:52:54	K0 Inga komplikationer	3		25			25	25					46	46	549,9518		4319,9518		57	54							1			3770							71	M	71	11	1.24	56	0
	15	6	1899-12-31 14:36:09	14	1899-12-31 04:16:45	1900-01-13 18:52:54	K0 Inga komplikationer	3.6		20			20	20	5	5			38	38	529,24891666666	2800	4318,8022888889			54							1			3770							71	M	71	10	1.63	56	0
	15	6	1899-12-31 14:36:09	14	1899-12-31 04:16:45	1900-01-13 18:52:54	K0 Inga komplikationer	5.2	32	26			26	26	6	6			36	36	888,25952777778	2540	3481,2411388889		59.2	54							1			2950							71	M	71	9	1.4	57	0
	15	6	1899-12-31 14:36:09	14	1899-12-31 04:16:45	1900-01-13 18:52:54	K0 Inga komplikationer	7.6		26			26	26	6	6			36	36	1110,1178333333		3400,1178333333		57.5	54							1			2290							71	M	71	8	1.57	57	0
	15	6	1899-12-31 14:36:09	14	1899-12-31 04:16:45	1900-01-13 18:52:54	K0 Inga komplikationer	10.1		26			26	26	6	6			46	46	-93,772444444445	2280	3846,2275555556		57.7	54							1			3940							71	M	71	7	1.76	85	0
	15	6	1899-12-31 14:36:09	14	1899-12-31 04:16:45	1900-01-13 18:52:54	K0 Inga komplikationer	9		30			30	30	6	6			45	45	166,21102777778	3860	4401,2110277778		60	54							1			4235							71	M	71	6	1.47	69	0
	15	6	1899-12-31 14:36:09	14	1899-12-31 04:16:45	1900-01-13 18:52:54	K0 Inga komplikationer	9.7		24			24	24					47	47	-3065,9486666667	2610	4395,7723055556		61.5	54							1			6115							71	M	71	5	1.7	70	0
	15	6	1899-12-31 14:36:09	14	1899-12-31 04:16:45	1900-01-13 18:52:54	K0 Inga komplikationer	10.6		25			25	25					44	44	-1247,4626388889	4355	3707,5373611111		62.5	54							1			6115							71	M	71	4	1.81	85	0
	15	6	1899-12-31 14:36:09	14	1899-12-31 04:16:45	1900-01-13 18:52:54	K0 Inga komplikationer	12.5		17			17	17	7	7			40	40	807,95881944444	4025	4057,9588194444		64.3	54							1			4955							71	M	71	3	2.16	118	0
	15	6	1899-12-31 14:36:09	14	1899-12-31 04:16:45	1900-01-13 18:52:54	K0 Inga komplikationer	10.6				31			12	12			43	43	3037,9154305556	2950	4297,9154305556			54							1			3250							71	M	71	2	1.92	130	0
	15	6	1899-12-31 14:36:09	14	1899-12-31 04:16:45	1900-01-13 18:52:54	K0 Inga komplikationer	10.6														1005	4297,6887638889			54							1			915							71	M	71	1	1.58	111	0
	3	8	1899-12-31 06:01:44	1	1899-12-31 10:40:11	1899-12-31 16:41:56	K0 Inga komplikationer	0		5
	3	8	1899-12-31 06:01:44	1	1899-12-31 10:40:11	1899-12-31 16:41:56	K0 Inga komplikationer	10.1		11		15	11	11	2	2					1220,0882777778	130	376,39810555556													945											1.35	144
	3	8	1899-12-31 06:01:44	1	1899-12-31 10:40:11	1899-12-31 16:41:56	K0 Inga komplikationer	0											33	33		945	2165,0882777778		82											945
	5	8	1899-12-31 00:54:54	3	1899-12-31 14:07:54	1900-01-02 15:02:48	K0 Inga komplikationer	8		10																																						94
	5	8	1899-12-31 00:54:54	3	1899-12-31 14:07:54	1900-01-02 15:02:48	K0 Inga komplikationer	5.2		17			17	17					27	27	2380,4922257976	385	5075,4922257976		72.6											2695											1.36	105
	5	8	1899-12-31 00:54:54	3	1899-12-31 14:07:54	1900-01-02 15:02:48	K0 Inga komplikationer	5.2		17			17	17	5	6			38	38	3622,4635888339	2110	6392,4635888339		71.4											2770											1.15	103
	5	8	1899-12-31 00:54:54	3	1899-12-31 14:07:54	1900-01-02 15:02:48	K0 Inga komplikationer	3.9				19	16	16	5				38	38	4980,2423333333	1820	12110,242333333		68.2											7130	1500										0.98	114
	5	8	1899-12-31 00:54:54	3	1899-12-31 14:07:54	1900-01-02 15:02:48	K0 Inga komplikationer	0							6						5000	1505	5000													7130
	2	3	1899-12-31 10:24:18	1	1899-12-31 15:52:41	1900-01-01 02:16:59	K0 Inga komplikationer	0		14		16	11,5	11.5					11	11	2694,3673694444	4285	7229,3673694444													4535											0.48	35
	2	3	1899-12-31 10:24:18	1	1899-12-31 15:52:41	1900-01-01 02:16:59	K0 Inga komplikationer	0															6656,8737861111													4385
	2	6	1899-12-31 07:55:26	1	1899-12-31 09:28:40	1899-12-31 17:24:07	K0 Inga komplikationer	7.5				13							14	14	175,14994341775		175,14994341775													4800												131
	2	6	1899-12-31 07:55:26	1	1899-12-31 09:28:40	1899-12-31 17:24:07	K0 Inga komplikationer	0														3000	3197,9171886835													3800
	5	6	1899-12-31 02:54:07	4	1899-12-31 12:20:05	1900-01-03 15:14:12	K6 Pneumothorax sekundrt till medicinsk tgrd	6.7		12					1	1			27	27	25,110305555556	3970	285,11030555556		54.28											4050											1.31	67
	5	6	1899-12-31 02:54:07	4	1899-12-31 12:20:05	1900-01-03 15:14:12	K6 Pneumothorax sekundrt till medicinsk tgrd	8		11			11	11	3	3			24	24	-270,07897222222	3067	2936,9210277778		57.8	53							1			3890							127	U	71	4	1.27	71	0
	5	6	1899-12-31 02:54:07	4	1899-12-31 12:20:05	1900-01-03 15:14:12	K6 Pneumothorax sekundrt till medicinsk tgrd	8.9											38	38	330,52934722222		4145,5293472222		58	53							1			2587							127	U	71	3	1.15	92	0
	5	6	1899-12-31 02:54:07	4	1899-12-31 12:20:05	1900-01-03 15:14:12	K6 Pneumothorax sekundrt till medicinsk tgrd	7.5				20			7	7			49	49	2636,1792083333	3685	4145,0315972222		57.9	53						22:56:00	1			3815							127	U	71	2		104	0
	5	6	1899-12-31 02:54:07	4	1899-12-31 12:20:05	1900-01-03 15:14:12	K6 Pneumothorax sekundrt till medicinsk tgrd	0														850	500		65	53							1			950							127	U	71	1		124	0
	3	8	1899-12-31 12:17:55	0	1899-12-31 12:17:55	1899-12-31 12:17:55	K0 Inga komplikationer	0				11
	3	8	1899-12-31 12:17:55	0	1899-12-31 12:17:55	1899-12-31 12:17:55	K0 Inga komplikationer	3.8		9			9	9	2,5	4			23	23	-4257,886	1100	912,114													5170											1.33	79
	3	8	1899-12-31 12:17:55	0	1899-12-31 12:17:55	1899-12-31 12:17:55	K0 Inga komplikationer	0															211,666													3320
	3	8	1899-12-31 18:36:54	0	1899-12-31 18:36:54	1899-12-31 18:36:54	K0 Inga komplikationer	3.8		5		19																																				60
	3	8	1899-12-31 18:36:54	0	1899-12-31 18:36:54	1899-12-31 18:36:54	K0 Inga komplikationer	3.6		15			15	15	3	3			37	37	102,27706603059	1620	1722,2770660306		76.1											1620												57
	3	8	1899-12-31 18:36:54	0	1899-12-31 18:36:54	1899-12-31 18:36:54	K0 Inga komplikationer	0															314,23333333333													365
	2	3	1899-12-31 07:26:19	0	1899-12-31 07:26:19	1899-12-31 07:26:19	K0 Inga komplikationer	0				7
	2	3	1899-12-31 07:26:19	0	1899-12-31 07:26:19	1899-12-31 07:26:19	K0 Inga komplikationer	0		4			4	4								2330	7124													2430	500
	2	8	1899-12-31 13:34:58	1	1899-12-31 09:08:40	1899-12-31 22:43:39	K0 Inga komplikationer	4.8				11																																				58
	2	8	1899-12-31 13:34:58	1	1899-12-31 09:08:40	1899-12-31 22:43:39	K0 Inga komplikationer	0													-49,442622222225	2850	4066,5573777778		62											4116	141,667
	5	5	1899-12-31 12:15:38	4	1899-12-31 03:54:47	1900-01-03 16:10:25	K0 Inga komplikationer	0		23			23	23					43	43												03:07:00
	5	5	1899-12-31 12:15:38	4	1899-12-31 03:54:47	1900-01-03 16:10:25	K0 Inga komplikationer	11.9		44			44	44	15	15			81	81	5797,9283583333	2680	9277,9283583333		76.7							24				3480											1.73	263
	5	5	1899-12-31 12:15:38	4	1899-12-31 03:54:47	1900-01-03 16:10:25	K0 Inga komplikationer	8.7		33			33	33	12	12			59	59	943,41514166666	1700	5693,4151416667		74.2							24				2000											1.23	184
	5	5	1899-12-31 12:15:38	4	1899-12-31 03:54:47	1900-01-03 16:10:25	K0 Inga komplikationer	9.8				36			11	11			60	60	5857,9464527778	4150	8292,9464527778		75.8							24				4750											1.31	146
	5	5	1899-12-31 12:15:38	4	1899-12-31 03:54:47	1900-01-03 16:10:25	K0 Inga komplikationer	0														995	8252,0057444444									13:31:00				1595
	5	6	1899-12-31 13:05:31	4	1899-12-31 15:25:49	1900-01-04 04:31:21	K0 Inga komplikationer	4.6							3	3			26	26	9,2331666666666	3785	2272,3617222222		69.1											4105											1.09	27
	5	6	1899-12-31 13:05:31	4	1899-12-31 15:25:49	1900-01-04 04:31:21	K0 Inga komplikationer	3.4							3	3			29	29	-2728,1010554445	4415	2386,8989445555		71.2											5115											1.13	36
	5	6	1899-12-31 13:05:31	4	1899-12-31 15:25:49	1900-01-04 04:31:21	K0 Inga komplikationer	2.6							3	3			31	31	-2567,5636078818		2271,3529445555		72.5											4705											1.23	46
	5	6	1899-12-31 13:05:31	4	1899-12-31 15:25:49	1900-01-04 04:31:21	K0 Inga komplikationer	3				24			2	2			34	34	661,99473925239	4305	2137,4363921182		74.7											4705											1.2	44
	5	6	1899-12-31 13:05:31	4	1899-12-31 15:25:49	1900-01-04 04:31:21	K0 Inga komplikationer	2.3														2740	3501,9947392524		76.2											2840											0.96	49
	6	5	1899-12-31 07:25:02	4	1899-12-31 14:45:53	1900-01-03 22:10:56	K0 Inga komplikationer	36.5		11																																					4.7	457
	6	5	1899-12-31 07:25:02	4	1899-12-31 14:45:53	1900-01-03 22:10:56	K0 Inga komplikationer	13		20			20	20	8	8			32	32	1268,066853884	80	3706,8579554067		66.9											3540											4.68	319
	6	5	1899-12-31 07:25:02	4	1899-12-31 14:45:53	1900-01-03 22:10:56	K0 Inga komplikationer	16.6		21			21	21	5	5			44	44	2216,7225	40	2972,4797436459		67.3									14:00:00		3540											5.04	559
	6	5	1899-12-31 07:25:02	4	1899-12-31 14:45:53	1900-01-03 22:10:56	K0 Inga komplikationer	9.7		22			22	22	7	7			34	34	1420,0642777778		3435,0642777778		64.7											2015											4.62	414
	6	5	1899-12-31 07:25:02	4	1899-12-31 14:45:53	1900-01-03 22:10:56	K0 Inga komplikationer	17				25			5	5			35	35	1799,0579875861	180	3032,7303055556		63.8									14:00:00		2015											5.52	757
	6	5	1899-12-31 07:25:02	4	1899-12-31 14:45:53	1900-01-03 22:10:56	K0 Inga komplikationer	0															2526,5638333333		62											477,74019932598
	2	3	1899-12-31 02:29:56	0	1899-12-31 02:29:56	1899-12-31 02:29:56	K0 Inga komplikationer	0				1
	2	3	1899-12-31 02:29:56	0	1899-12-31 02:29:56	1899-12-31 02:29:56	K0 Inga komplikationer	0							1	1
	2	6	1899-12-31 04:37:06	1	1899-12-31 12:20:15	1899-12-31 16:57:22	K0 Inga komplikationer	6.3				17							33	33	54,4		1054,4													1000											1.02	70
	2	6	1899-12-31 04:37:06	1	1899-12-31 12:20:15	1899-12-31 16:57:22	K0 Inga komplikationer	0														300			79											1000												89
	10	8	1899-12-31 23:05:53	1	1899-12-31 21:47:09	1900-01-01 20:53:03	K0 Inga komplikationer	11							5	5			39	39	-1484,6720833333		2820,0344722222		107.1											3260											2.16	108
	10	8	1899-12-31 23:05:53	1	1899-12-31 21:47:09	1900-01-01 20:53:03	K0 Inga komplikationer	13.2				25									-2583,5386111111	4405	1971,4613888889		106.8											4555											2.46	138
	10	8	1899-12-31 23:05:53	1	1899-12-31 21:47:09	1900-01-01 20:53:03	K0 Inga komplikationer	17.4	240				19	19							4173,395		6128,395		109											4330											2.86	179
	10	8	1899-12-31 23:05:53	1	1899-12-31 21:47:09	1900-01-01 20:53:03	K0 Inga komplikationer	0														905	6127,2977777778													1955
	2	8	1899-12-31 10:18:33	1	1899-12-31 10:16:28	1899-12-31 20:35:01	K0 Inga komplikationer	4.4		15		20			3	3			30	30	738,4	300														2000											1.39	98
	2	8	1899-12-31 10:18:33	1	1899-12-31 10:16:28	1899-12-31 20:35:01	K0 Inga komplikationer	0														2000	2738,4		99											2000
	6	8	1899-12-31 06:57:29	4	1899-12-31 23:53:28	1900-01-04 06:50:58	K0 Inga komplikationer	0		11
	6	8	1899-12-31 06:57:29	4	1899-12-31 23:53:28	1900-01-04 06:50:58	K0 Inga komplikationer	3.2		18			18	18					42	42	1529,7957733127	1505	4479,7957733127		73.7											2950											0.84	54
	6	8	1899-12-31 06:57:29	4	1899-12-31 23:53:28	1900-01-04 06:50:58	K0 Inga komplikationer	4.5		28			28	28					43	43	872,53174735264	2875	4468,4686612428		71.3											2875											0.87	50
	6	8	1899-12-31 06:57:29	4	1899-12-31 23:53:28	1900-01-04 06:50:58	K0 Inga komplikationer	4.2		20			20	20	8	8			51	51	599,17441294015		3599,0943187649		72.5							19:10:00				2655											0.72	54
	6	8	1899-12-31 06:57:29	4	1899-12-31 23:53:28	1900-01-04 06:50:58	K0 Inga komplikationer	3.6		10		19	10	10	6	6			35	35	1028,4389166667	1945	2644,1744129402		72.7							24				2115											0.71	58
	6	8	1899-12-31 06:57:29	4	1899-12-31 23:53:28	1900-01-04 06:50:58	K0 Inga komplikationer	0														2055	3143,4389166667		73							07:30:00				2115	500
	3	5	1899-12-31 04:01:34	2	1899-12-31 13:28:28	1900-01-01 17:30:03	K0 Inga komplikationer	0		9			9	9							688,18806666667		2738,1880666667													2050
	3	5	1899-12-31 04:01:34	2	1899-12-31 13:28:28	1900-01-01 17:30:03	K0 Inga komplikationer	0				10			1	1					-573		2383,5034194444		57.7											1700
	3	5	1899-12-31 04:01:34	2	1899-12-31 13:28:28	1900-01-01 17:30:03	K0 Inga komplikationer	0															67
	6	4	1899-12-31 14:38:08	4	1899-12-31 18:15:52	1900-01-04 08:54:01	K9 Reintubation	0		8
	6	4	1899-12-31 14:38:08	4	1899-12-31 18:15:52	1900-01-04 08:54:01	K9 Reintubation	0		10			10	10	4	4			21	21	309,28508333333	510	2510,5297638889		60.5											2355
	6	4	1899-12-31 14:38:08	4	1899-12-31 18:15:52	1900-01-04 08:54:01	K9 Reintubation	0		8					5	5			33	33	-1162,4843194444	2185	2022,5156805556		59.5											3185
	6	4	1899-12-31 14:38:08	4	1899-12-31 18:15:52	1900-01-04 08:54:01	K9 Reintubation	0											26	26	1577,15225	2885	4272,15225		62							14:00:00				3185
	6	4	1899-12-31 14:38:08	4	1899-12-31 18:15:52	1900-01-04 08:54:01	K9 Reintubation	0				24	8	8	4	4			28	28	2543,5929444444	2335	4270,1835		62											2695
	6	4	1899-12-31 14:38:08	4	1899-12-31 18:15:52	1900-01-04 08:54:01	K9 Reintubation	0							6	6						1170	3993,5929444444		70							14:30:00				1450
	2	9	1899-12-31 02:38:36	0	1899-12-31 02:38:36	1899-12-31 02:38:36	K0 Inga komplikationer	0		18		24									648		808														300
	2	9	1899-12-31 02:38:36	0	1899-12-31 02:38:36	1899-12-31 02:38:36	K0 Inga komplikationer	0											52	52		160	8													160
	3	6	1899-12-31 03:30:36	2	1899-12-31 03:35:28	1900-01-01 07:06:05	K0 Inga komplikationer	0
	3	6	1899-12-31 03:30:36	2	1899-12-31 03:35:28	1900-01-01 07:06:05	K0 Inga komplikationer	4.7		39		41	39	39	17	17			87	87	4366,9328888889		7066,9328888889									22:40:00				3735											2.33	132
	3	6	1899-12-31 03:30:36	2	1899-12-31 03:35:28	1900-01-01 07:06:05	K0 Inga komplikationer	0														35	4203,6430805556									03:49:00				3735
	2	2	1899-12-31 03:08:11	1	1899-12-31 06:05:14	1899-12-31 09:13:26	K0 Inga komplikationer	0		4		7									50		2500
	2	2	1899-12-31 03:08:11	1	1899-12-31 06:05:14	1899-12-31 09:13:26	K0 Inga komplikationer	0														3200	2100													3200
	6	6	1899-12-31 23:01:01	3	1899-12-31 17:08:34	1900-01-03 16:09:35	K0 Inga komplikationer	0		10
	6	6	1899-12-31 23:01:01	3	1899-12-31 17:08:34	1900-01-03 16:09:35	K0 Inga komplikationer	35.1		40			33	33	12	12			64	64	736,94483333333	355	407,79127777778		45.3							13:13:00				1095											3.94	521
	6	6	1899-12-31 23:01:01	3	1899-12-31 17:08:34	1900-01-03 16:09:35	K0 Inga komplikationer	33													1202,1085555556	1090	2057,1085555556		42.4							24				1095											3.49	409
	6	6	1899-12-31 23:01:01	3	1899-12-31 17:08:34	1900-01-03 16:09:35	K0 Inga komplikationer	29.7				43							67	67	2363,0093333333	855	2050,9218888889		42.5							24				855											3.27	319
	6	6	1899-12-31 23:01:01	3	1899-12-31 17:08:34	1900-01-03 16:09:35	K0 Inga komplikationer	21.6											79	79	2745		2745		40.65							23:03:00				285											1.95	225
	6	6	1899-12-31 23:01:01	3	1899-12-31 17:08:34	1900-01-03 16:09:35	K0 Inga komplikationer	0															512,5
	2	9	1899-12-31 01:17:28	0	1899-12-31 01:17:28	1899-12-31 01:17:28	K0 Inga komplikationer	0				28
	2	9	1899-12-31 01:17:28	0	1899-12-31 01:17:28	1899-12-31 01:17:28	K0 Inga komplikationer	19.1											32	32																											1.82	112
	18	3	1899-12-31 20:22:17	7	1899-12-31 09:18:23	1900-01-07 05:40:41	K0 Inga komplikationer	6	59										19	19	376,51579849946		298,42233333333													2765												62
	18	3	1899-12-31 20:22:17	7	1899-12-31 09:18:23	1900-01-07 05:40:41	K0 Inga komplikationer	7		18			18	18					30,5	30.5	503,57822824548	2765	3923,5782282455		81.5							11:15:00				3420												54
	18	3	1899-12-31 20:22:17	7	1899-12-31 09:18:23	1900-01-07 05:40:41	K0 Inga komplikationer	6.7		16			16	16					29	29		3380	3646,0228005927		84.3							24				3180												58
	18	3	1899-12-31 20:22:17	7	1899-12-31 09:18:23	1900-01-07 05:40:41	K0 Inga komplikationer	5		5			5	5					16	16	1068,1144481409	2420	3251,1144481409		85							24				2970												57
	18	3	1899-12-31 20:22:17	7	1899-12-31 09:18:23	1900-01-07 05:40:41	K0 Inga komplikationer	2.5		7			7	7					24	24			3916,1558238748		83.3							24				2290												60
	18	3	1899-12-31 20:22:17	7	1899-12-31 09:18:23	1900-01-07 05:40:41	K0 Inga komplikationer	1.9											16	16	531,05319765166	3130	4184,0531976517		82.2							24				3653												69
	18	3	1899-12-31 20:22:17	7	1899-12-31 09:18:23	1900-01-07 05:40:41	K0 Inga komplikationer	2.4	188			18							47	47	396,63834050881	3150	3576,6383405088		81.2							24				3180												85
	18	3	1899-12-31 20:22:17	7	1899-12-31 09:18:23	1900-01-07 05:40:41	K0 Inga komplikationer	0													1475,4527222222	2320	4813,4527222222									20:23:00				3338	500
	18	3	1899-12-31 20:22:17	7	1899-12-31 09:18:23	1900-01-07 05:40:41	K0 Inga komplikationer	0														200	2,5820444444444													200
	2	2	1899-12-31 02:45:21	0	1899-12-31 02:45:21	1899-12-31 02:45:21	K0 Inga komplikationer	0				13	10	10					19	19					62							20:21:00
	2	2	1899-12-31 02:45:21	0	1899-12-31 02:45:21	1899-12-31 02:45:21	K0 Inga komplikationer	0													-85	85														85
	3	4	1899-12-31 08:52:05	2	1899-12-31 04:07:12	1900-01-01 12:59:17	K0 Inga komplikationer	0		28																						03:50:00
	3	4	1899-12-31 08:52:05	2	1899-12-31 04:07:12	1900-01-01 12:59:17	K0 Inga komplikationer	3				32							65	65	-1324,5707777778	7300	4165,4292222222		79.7							24				7300											0.9	116
	3	4	1899-12-31 08:52:05	2	1899-12-31 04:07:12	1900-01-01 12:59:17	K0 Inga komplikationer	0															3700,0174444444									09:00:00				6680
	2	8	1899-12-31 06:53:32	0	1899-12-31 06:53:32	1899-12-31 06:53:32	K0 Inga komplikationer	0				8
	2	8	1899-12-31 06:53:32	0	1899-12-31 06:53:32	1899-12-31 06:53:32	K0 Inga komplikationer	0					7	7					27	27	1722,511	500	2222,511													500
	7	3	1899-12-31 16:53:26	6	1899-12-31 14:55:53	1900-01-06 07:49:19	K0 Inga komplikationer	10.8		9			7	7					22,5	22.5	-543,02555555556	1165	3415,8918611111		87.1											4300											1.62	67
	7	3	1899-12-31 16:53:26	6	1899-12-31 14:55:53	1900-01-06 07:49:19	K0 Inga komplikationer	13.5		8			8	8	5	8			30	30	-1136,1274138889	3800	3415,1895		88.7	87							1			4300							80	M	80	6	1.74	66	0
	7	3	1899-12-31 16:53:26	6	1899-12-31 14:55:53	1900-01-06 07:49:19	K0 Inga komplikationer	12.8							8				33	33	1041,3585583333	3225	4891,3585583333		90.5	87						15:00:00	1			4125							80	M	80	5	1.93	80	0
	7	3	1899-12-31 16:53:26	6	1899-12-31 14:55:53	1900-01-06 07:49:19	K0 Inga komplikationer	9.4							12	12			25	25	1098,5102	2620	5988,5102		95.5	87						24	1			4890							80	M	80	4	2.07	100	0
	7	3	1899-12-31 16:53:26	6	1899-12-31 14:55:53	1900-01-06 07:49:19	K0 Inga komplikationer	6							11	11			27	27	1301,27655	3050	12901,27655		100	87						24	1			4890							80	M	80	3	1.97	104	0
	7	3	1899-12-31 16:53:26	6	1899-12-31 14:55:53	1900-01-06 07:49:19	K0 Inga komplikationer	6.5	571			27							50	50	18168,395611111	3400	20703,395611111		92.4	87						24	1			11600	500						80	M	80	2	1.99	112	0
	7	3	1899-12-31 16:53:26	6	1899-12-31 14:55:53	1900-01-06 07:49:19	K0 Inga komplikationer	7.5	104													2435				87						13:45:00	1			2535							80	M	80	1	1.87	128	0
	4	6	1899-12-31 03:48:43	2	1899-12-31 15:54:50	1900-01-01 19:43:34	K0 Inga komplikationer	0		5
	4	6	1899-12-31 03:48:43	2	1899-12-31 15:54:50	1900-01-01 19:43:34	K0 Inga komplikationer	1.6		12			12	12	3	3			25	25	1915,2686500221	3215	3617,4596433531		67.2											3215												59
	4	6	1899-12-31 03:48:43	2	1899-12-31 15:54:50	1900-01-01 19:43:34	K0 Inga komplikationer	4.6		12		16	12	12	5	5			39	39	3937,2018472222	875	5187,2018472222		69							11:00:00				2965	1500										1.18	61
	4	6	1899-12-31 03:48:43	2	1899-12-31 15:54:50	1900-01-01 19:43:34	K0 Inga komplikationer	0															5187,2018472222		69							04:00:00				1035
	6	9	1899-12-31 22:44:10	3	1899-12-31 15:03:29	1900-01-03 13:47:40	K0 Inga komplikationer	0		6
	6	9	1899-12-31 22:44:10	3	1899-12-31 15:03:29	1900-01-03 13:47:40	K0 Inga komplikationer	13.9		23			17,5	17.5	6	6			55,5	55.5	-334,60608333333	5275	4940,3939166667		86											5275											2.03	103
	6	9	1899-12-31 22:44:10	3	1899-12-31 15:03:29	1900-01-03 13:47:40	K0 Inga komplikationer	12.3		19			19	19	8	8			48	48	-790,68583333333	4395	4463,2178055556		86											5095											1.81	127
	6	9	1899-12-31 22:44:10	3	1899-12-31 15:03:29	1900-01-03 13:47:40	K0 Inga komplikationer	10.5	406			26									3911,6189361111		6991,6189361111		87.3											4115											1.5	118
	6	9	1899-12-31 22:44:10	3	1899-12-31 15:03:29	1900-01-03 13:47:40	K0 Inga komplikationer	9.4	787				23	23	11	11			45	45	5868,4307638889	2630	10118,430763889		84							23:10:00				4250	1000										1.23	116
	6	9	1899-12-31 22:44:10	3	1899-12-31 15:03:29	1900-01-03 13:47:40	K0 Inga komplikationer	0															10095,386597222													4120
	2	6	1899-12-31 10:38:37	0	1899-12-31 10:38:37	1899-12-31 10:38:37	K0 Inga komplikationer	0		10		22
	2	6	1899-12-31 10:38:37	0	1899-12-31 10:38:37	1899-12-31 10:38:37	K0 Inga komplikationer	11.4		21			21	21	5	5			34	34	2557,6444839151	709	3296,6444839151													739	500										0.86	69
	4	6	1899-12-31 05:18:22	2	1899-12-31 18:32:18	1900-01-01 23:50:40	K0 Inga komplikationer	0		5
	4	6	1899-12-31 05:18:22	2	1899-12-31 18:32:18	1900-01-01 23:50:40	K0 Inga komplikationer	26.1		28			28	28	8	8			46	46	-486,31426111111	1360	2632,6680166667													3190											2.89	196
	4	6	1899-12-31 05:18:22	2	1899-12-31 18:32:18	1900-01-01 23:50:40	K0 Inga komplikationer	22.6				32			7				36	36	-410,89138888889	3190	2123,6942444444		58.6											3190											2.37	187
	4	6	1899-12-31 05:18:22	2	1899-12-31 18:32:18	1900-01-01 23:50:40	K0 Inga komplikationer	0					23	23								1960	1549,1086111111													1960
	9	5	1899-12-31 00:43:13	7	1899-12-31 19:31:28	1900-01-06 20:14:42	K0 Inga komplikationer	0		3
	9	5	1899-12-31 00:43:13	7	1899-12-31 19:31:28	1900-01-06 20:14:42	K0 Inga komplikationer	22.6		20			20	20	4	4			35	35	-389,81427777778	2225	3876,6473194444		82.6											5970											2.39	177
	9	5	1899-12-31 00:43:13	7	1899-12-31 19:31:28	1900-01-06 20:14:42	K0 Inga komplikationer	22.7		20			18	18					24	24	-182,56791388889	5380	3794,1975416667		83.3											5970											2.73	220
	9	5	1899-12-31 00:43:13	7	1899-12-31 19:31:28	1900-01-06 20:14:42	K0 Inga komplikationer	0					14	14					30	30	-561,62404444444	4470	4108,3759555556		83											4670
	9	5	1899-12-31 00:43:13	7	1899-12-31 19:31:28	1900-01-06 20:14:42	K0 Inga komplikationer	13.8	375				20	20	7	7			44	44	1240,6465027778	4290	6730,6465027778		85.2											5490											2.34	231
	9	5	1899-12-31 00:43:13	7	1899-12-31 19:31:28	1900-01-06 20:14:42	K0 Inga komplikationer	12.3	139	21			21	21					39	39	-1262,3496222222	5975	6714,1581416667		82.6											6625											2.13	216
	9	5	1899-12-31 00:43:13	7	1899-12-31 19:31:28	1900-01-06 20:14:42	K0 Inga komplikationer	8		21			21	21	8	8			33	33	4184,8143805556	3758	8342,8143805556		84.7											6275											1.87	186
	9	5	1899-12-31 00:43:13	7	1899-12-31 19:31:28	1900-01-06 20:14:42	K0 Inga komplikationer	5.8		15		18	15	15	6	6			38	38	-640,96822222222	1415	8336,3596638889		81.4							04:00:00				20315											1.28	116
	9	5	1899-12-31 00:43:13	7	1899-12-31 19:31:28	1900-01-06 20:14:42	K0 Inga komplikationer	0															19674,031777778									00:45:00				19365
	14	3	1899-12-31 23:16:24	2	1899-12-31 20:31:52	1900-01-02 19:48:16	K0 Inga komplikationer	5.4	255	23			17	17	5				28	28	-236,78056666667		2218,2194333333		65							24				2455												57
	14	3	1899-12-31 23:16:24	2	1899-12-31 20:31:52	1900-01-02 19:48:16	K0 Inga komplikationer	3.7		12					6	6					1295,5924166667	2265	3855,5924166667		64.7							24				2560											0.52	47
	14	3	1899-12-31 23:16:24	2	1899-12-31 20:31:52	1900-01-02 19:48:16	K0 Inga komplikationer	4.7				13	12	12					25	25	2130,59315	2385	3885,59315		64.2							24				2560											0.77	59
	14	3	1899-12-31 23:16:24	2	1899-12-31 20:31:52	1900-01-02 19:48:16	K0 Inga komplikationer	4.2														1755	3863,9628		60							12:52:00				1755											0.71	47
	14	3	1899-12-31 23:16:24	2	1899-12-31 20:31:52	1900-01-02 19:48:16	K0 Inga komplikationer	0														600														600
	7	6	1899-12-31 09:28:24	6	1899-12-31 09:10:28	1900-01-05 18:38:53	K0 Inga komplikationer	0		39			39	39					69	69	1107,9003888889		87,381888888889									07:25:00				1295
	7	6	1899-12-31 09:28:24	6	1899-12-31 09:10:28	1900-01-05 18:38:53	K0 Inga komplikationer	0		33			29	29	8	8			52	52	-1993,1417222222	4425	2631,8582777778		123							24				4625
	7	6	1899-12-31 09:28:24	6	1899-12-31 09:10:28	1900-01-05 18:38:53	K0 Inga komplikationer	0					32	32					57	57	-2200,2322527778	4665	2630,1763333333		127.5							24				4890
	7	6	1899-12-31 09:28:24	6	1899-12-31 09:10:28	1900-01-05 18:38:53	K0 Inga komplikationer	0					33	33					67	67	2292,564225		4315,564225		129							24				4595
	7	6	1899-12-31 09:28:24	6	1899-12-31 09:10:28	1900-01-05 18:38:53	K0 Inga komplikationer	0		33			33	33	9	9			57	57	3182,0755333333	1973	4687,0755333333		132							24				1973
	7	6	1899-12-31 09:28:24	6	1899-12-31 09:10:28	1900-01-05 18:38:53	K0 Inga komplikationer	0		34		33	34	34	8	8			67	67	5796,0446277778	1505	7461,0446277778		128.5							24				1665
	7	6	1899-12-31 09:28:24	6	1899-12-31 09:10:28	1900-01-05 18:38:53	K0 Inga komplikationer	0														1665	7456,8412944444		122							09:34:00				1665
	2	2	1899-12-31 05:48:42	1	1899-12-31 09:22:14	1899-12-31 15:10:57	K0 Inga komplikationer	6.8		14		15	14	14					30	30	4960,58845	655	7515,58845		61.7											2555											1.12	114
	2	2	1899-12-31 05:48:42	1	1899-12-31 09:22:14	1899-12-31 15:10:57	K0 Inga komplikationer	4.8															6310,2389833333									06:00:00				2345	1200										0.89	91
	2	8	1899-12-31 07:54:53	0	1899-12-31 07:54:53	1899-12-31 07:54:53	K0 Inga komplikationer	0		9		14
	2	8	1899-12-31 07:54:53	0	1899-12-31 07:54:53	1899-12-31 07:54:53	K0 Inga komplikationer	0													1791,7	640	2431,7													640
	2	4	1899-12-31 04:36:39	1	1899-12-31 20:24:08	1900-01-01 01:00:47	K0 Inga komplikationer	2.6				20	22	22	7	7			61	61	1628,2775555556	3045	3518,2775555556		93.5							14:30:00				3045												106
	2	4	1899-12-31 04:36:39	1	1899-12-31 20:24:08	1900-01-01 01:00:47	K0 Inga komplikationer	0															3458,2461666667									04:37:00				1640
	7	8	1899-12-31 14:38:02	6	1899-12-31 14:27:20	1900-01-06 05:05:23	K0 Inga komplikationer	8.6		17			16	16					37,5	37.5	-673,4	1665	1480		96.8											3435											1.51	99
	7	8	1899-12-31 14:38:02	6	1899-12-31 14:27:20	1900-01-06 05:05:23	K0 Inga komplikationer	8.8		17			17	17					30	30	534,91642777778		3729,9164277778		97.8											3355											1.39	101
	7	8	1899-12-31 14:38:02	6	1899-12-31 14:27:20	1900-01-06 05:05:23	K0 Inga komplikationer	7.7							2	2			30	30	90,171341666664	1545	4580,1713416667		96.9											4490											1.37	96
	7	8	1899-12-31 14:38:02	6	1899-12-31 14:27:20	1900-01-06 05:05:23	K0 Inga komplikationer	4.7											29	29	-1069,0571222222	3395	5935,9428777778		97.3											7005											1.25	84
	7	8	1899-12-31 14:38:02	6	1899-12-31 14:27:20	1900-01-06 05:05:23	K0 Inga komplikationer	4.4													622,95096666667		6187,9509666667		100.7											6315											1.3	132
	7	8	1899-12-31 14:38:02	6	1899-12-31 14:27:20	1900-01-06 05:05:23	K0 Inga komplikationer	0				20							30	30	1828,8530611111	2695	6180,43415		102.5											5475
	7	8	1899-12-31 14:38:02	6	1899-12-31 14:27:20	1900-01-06 05:05:23	K0 Inga komplikationer	0							5	5			41	41			5272,4550055555		102.6											1905
	2	2	1899-12-31 03:14:09	0	1899-12-31 03:14:09	1899-12-31 03:14:09	K0 Inga komplikationer	0				9
	2	2	1899-12-31 03:14:09	0	1899-12-31 03:14:09	1899-12-31 03:14:09	K0 Inga komplikationer	0											11	11			1176,2977777778		70
	2	2	1899-12-31 03:40:31	0	1899-12-31 03:40:31	1899-12-31 03:40:31	K0 Inga komplikationer	0				8
	2	2	1899-12-31 03:40:31	0	1899-12-31 03:40:31	1899-12-31 03:40:31	K0 Inga komplikationer	0		2												1280	1503,5													1280	500
	11	4	1899-12-31 10:05:13	10	1899-12-31 15:45:04	1900-01-10 01:50:18	K0 Inga komplikationer	6.8		10			10	10	2	2			23	23	192,20522222222	910	4187,8666666667													5195											1.02	54
	11	4	1899-12-31 10:05:13	10	1899-12-31 15:45:04	1900-01-10 01:50:18	K0 Inga komplikationer	7.1		15			15	15					23	23	-1728,0011	3310	3880,7995833333		95.5											5195											1.18	49
	11	4	1899-12-31 10:05:13	10	1899-12-31 15:45:04	1900-01-10 01:50:18	K0 Inga komplikationer	7.1		9			9	9	2	2			20	20	-1142,2119555556	5080	3367,7880444444		97.5											5080											1.14	60
	11	4	1899-12-31 10:05:13	10	1899-12-31 15:45:04	1900-01-10 01:50:18	K0 Inga komplikationer	6.3		9			9	9	3	3			29	29	-2316,5311388889		3366,5574166667		100											5673											1.21	62
	11	4	1899-12-31 10:05:13	10	1899-12-31 15:45:04	1900-01-10 01:50:18	K0 Inga komplikationer	6.4		10			10	10	4	4			27	27	-34,90936111111	5273	3510,0906388889		103.4							20:25:00				5673											1.25	73
	11	4	1899-12-31 10:05:13	10	1899-12-31 15:45:04	1900-01-10 01:50:18	K0 Inga komplikationer	5.2		11			11	11					38	38	521,85901388889		3756,8590138889		102.1							24				3235											1.18	76
	11	4	1899-12-31 10:05:13	10	1899-12-31 15:45:04	1900-01-10 01:50:18	K0 Inga komplikationer	4.7		22			22	22					57	57	2756,6947166667	565	6471,6947166667		103.4							24				3715											0.98	73
	11	4	1899-12-31 10:05:13	10	1899-12-31 15:45:04	1900-01-10 01:50:18	K0 Inga komplikationer	4.1		10			10	10	8	8			34	34	3059,8855481272	2825	6270,2656083333		101							24				3075											0.84	69
	11	4	1899-12-31 10:05:13	10	1899-12-31 15:45:04	1900-01-10 01:50:18	K0 Inga komplikationer	2.7		10			8	8					28	28	1953,4536807095	2600	5368,6062564605		96.3							24				3715											0.79	72
	11	4	1899-12-31 10:05:13	10	1899-12-31 15:45:04	1900-01-10 01:50:18	K0 Inga komplikationer	0				11	10	10	2	2			28	28	3659,4854147844	2675	5668,4536807095		93.8							24				3715
	11	4	1899-12-31 10:05:13	10	1899-12-31 15:45:04	1900-01-10 01:50:18	K0 Inga komplikationer	0														1115	4774,4854147844									11:00:00				1115
	2	8	1899-12-31 09:38:41	1	1899-12-31 00:26:46	1899-12-31 10:05:28	K0 Inga komplikationer	0				11
	2	8	1899-12-31 09:38:41	1	1899-12-31 00:26:46	1899-12-31 10:05:28	K0 Inga komplikationer	0													628,853	1035	1663,853													1035
	5	8	1899-12-31 06:56:44	4	1899-12-31 00:44:44	1900-01-03 07:41:29	K0 Inga komplikationer	0		11															66
	5	8	1899-12-31 06:56:44	4	1899-12-31 00:44:44	1900-01-03 07:41:29	K0 Inga komplikationer	5.1							1	1			34	34	1867,3931247136	2945	4502,3931247136		72											2955											1.1	42
	5	8	1899-12-31 06:56:44	4	1899-12-31 00:44:44	1900-01-03 07:41:29	K0 Inga komplikationer	4.3											40	40	1440,4411277701	2525	4444,9187910368		71											2675											1	50
	5	8	1899-12-31 06:56:44	4	1899-12-31 00:44:44	1900-01-03 07:41:29	K0 Inga komplikationer	0				27							36	36	3058,7208333333	2350	4318,7208333333		71.6											2675
	5	8	1899-12-31 06:56:44	4	1899-12-31 00:44:44	1900-01-03 07:41:29	K0 Inga komplikationer	0															4290,9475													1150	500
	10	2	1899-12-31 06:44:28	9	1899-12-31 16:20:35	1900-01-08 23:05:04	K0 Inga komplikationer	6.4		13			13	13	2	2			19	19	-335,23483333333	890	3116,3953333333													3895											0.83	46
	10	2	1899-12-31 06:44:28	9	1899-12-31 16:20:35	1900-01-08 23:05:04	K0 Inga komplikationer	8.6		13			13	13					20	20	-1579,4684972222	4200	2820,5315027778		79.7							11:10:00				4400												74
	10	2	1899-12-31 06:44:28	9	1899-12-31 16:20:35	1900-01-08 23:05:04	K0 Inga komplikationer	9		11			11	11					20	20	-1065,2448111111	5070	4054,7551888889		82.3							24				5120											1.11	84
	10	2	1899-12-31 06:44:28	9	1899-12-31 16:20:35	1900-01-08 23:05:04	K0 Inga komplikationer	8		28			28	28	9	9			58	58	-97,890591666664		4177,1094083333		84.7							24				4780											1.11	84
	10	2	1899-12-31 06:44:28	9	1899-12-31 16:20:35	1900-01-08 23:05:04	K0 Inga komplikationer	6.5		15			15	15					24	24	2820,4993944444	2905	7710,4993944444		87.8							24				4890											0.95	73
	10	2	1899-12-31 06:44:28	9	1899-12-31 16:20:35	1900-01-08 23:05:04	K0 Inga komplikationer	7.2		13			13	13	7	7			20	20	-158,44065	3890	7698,2693944444		84.1							24				4890											1.09	90
	10	2	1899-12-31 06:44:28	9	1899-12-31 16:20:35	1900-01-08 23:05:04	K0 Inga komplikationer	5.4		16			16	16	11	11			30	30	2144,8748055556	2460	4704,8748055556		85.7							24				3970											1.09	92
	10	2	1899-12-31 06:44:28	9	1899-12-31 16:20:35	1900-01-08 23:05:04	K0 Inga komplikationer	12.7		15			14	14					11	11	4281,8558888889		6891,8558888889		84							06:11:00				2610											1.45	136
	10	2	1899-12-31 06:44:28	9	1899-12-31 16:20:35	1900-01-08 23:05:04	K0 Inga komplikationer	0				24	15	15					32	32	4386,1701111111	2610	5832,3911666667		81.5											2610
	10	2	1899-12-31 06:44:28	9	1899-12-31 16:20:35	1900-01-08 23:05:04	K0 Inga komplikationer	0															6731,1701111111													2185
	2	8	1899-12-31 03:26:09	1	1899-12-31 03:24:26	1899-12-31 06:50:36	K0 Inga komplikationer	0				19
	2	8	1899-12-31 03:26:09	1	1899-12-31 03:24:26	1899-12-31 06:50:36	K0 Inga komplikationer	0											26	26		660	1020,5													660
	3	2	1899-12-31 13:43:18	0	1899-12-31 13:43:18	1899-12-31 13:43:18	K0 Inga komplikationer	0				8
	3	2	1899-12-31 13:43:18	0	1899-12-31 13:43:18	1899-12-31 13:43:18	K0 Inga komplikationer	0					4	4					10	10	1214,989525	877	692,751475													877
	3	2	1899-12-31 13:43:18	0	1899-12-31 13:43:18	1899-12-31 13:43:18	K0 Inga komplikationer	0															2089,989525													775
	5	4	1899-12-31 20:05:14	3	1899-12-31 13:00:30	1900-01-03 09:05:44	K0 Inga komplikationer	10.8		14			13,5	13.5					19	19	505,84183333333		1450,4560694444		44.4		10:00:00									1369											1.75	120
	5	4	1899-12-31 20:05:14	3	1899-12-31 13:00:30	1900-01-03 09:05:44	K0 Inga komplikationer	11.8							7	7			24	24	1168,5679138889		1449,5269305556		45		24									1346											1.83	250
	5	4	1899-12-31 20:05:14	3	1899-12-31 13:00:30	1900-01-03 09:05:44	K0 Inga komplikationer	11.2				38									2210,7915722222		2215,7915722222				22:00:00									578											4.57	340
	5	4	1899-12-31 20:05:14	3	1899-12-31 13:00:30	1900-01-03 09:05:44	K0 Inga komplikationer	0											40	40	2081,2945666667		2171,9381083333		47
	5	4	1899-12-31 20:05:14	3	1899-12-31 13:00:30	1900-01-03 09:05:44	K0 Inga komplikationer	0															1270
	7	9	1899-12-31 17:25:31	5	1899-12-31 14:05:18	1900-01-05 07:30:49	K0 Inga komplikationer	0		6
	7	9	1899-12-31 17:25:31	5	1899-12-31 14:05:18	1900-01-05 07:30:49	K0 Inga komplikationer	18.1		19			13,5	13.5	2	2			28	28	253,22161666667		3988,2216166667		68											3735											3.2	215
	7	9	1899-12-31 17:25:31	5	1899-12-31 14:05:18	1900-01-05 07:30:49	K0 Inga komplikationer	21.1		22			22	22	2	2			39	39	106,79965833333		3890,9673944444		66.7	69							0			3735							188	U	88	5	3.23	224	0
	7	9	1899-12-31 17:25:31	5	1899-12-31 14:05:18	1900-01-05 07:30:49	K0 Inga komplikationer	22.7		27			27	27					44	44	217,97998888889		3695,1774333333		67	69							0			4925							188	U	88	4	3.28	222	0
	7	9	1899-12-31 17:25:31	5	1899-12-31 14:05:18	1900-01-05 07:30:49	K0 Inga komplikationer	24		27			27	27	4	4			58	58	129,15150277778		5142,9799888889		68	69							0			4925							188	U	88	3	3.5	230	0
	7	9	1899-12-31 17:25:31	5	1899-12-31 14:05:18	1900-01-05 07:30:49	K0 Inga komplikationer	23.8				37			6	6			52	52	5001,3287611111	110	8831,3287611111		69	69							0			4608							188	U	88	2	3.27	264	0
	7	9	1899-12-31 17:25:31	5	1899-12-31 14:05:18	1900-01-05 07:30:49	K0 Inga komplikationer	25.8	2814														8796,3540388889			69							0			3830							188	U	88	1		294	0
	3	5	1899-12-31 13:58:33	1	1899-12-31 13:21:00	1900-01-01 03:19:33	K0 Inga komplikationer	0		2
	3	5	1899-12-31 13:58:33	1	1899-12-31 13:21:00	1900-01-01 03:19:33	K0 Inga komplikationer	3.2				11			3	3			25	25	2049,8361111111	580	447,90288888889													1510											0.62	66
	3	5	1899-12-31 13:58:33	1	1899-12-31 13:21:00	1900-01-01 03:19:33	K0 Inga komplikationer	0														1510	3559,8361111111													1510
	4	4	1899-12-31 08:56:33	3	1899-12-31 19:28:47	1900-01-03 04:25:21	K0 Inga komplikationer	0		16			11,5	11.5	5	10			27	27	973,21872222222	5	2198,5245555556		81.4											4755
	4	4	1899-12-31 08:56:33	3	1899-12-31 19:28:47	1900-01-03 04:25:21	K0 Inga komplikationer	0							8				50	50	-359,34730555555	98	2070,5775277778		80.9											3651
	4	4	1899-12-31 08:56:33	3	1899-12-31 19:28:47	1900-01-03 04:25:21	K0 Inga komplikationer	0				22	16	16	10				59	59	1318,4031388889	54	3291,6526944444		81.2							21:25:00		12:00:00		3641
	4	4	1899-12-31 08:56:33	3	1899-12-31 19:28:47	1900-01-03 04:25:21	K0 Inga komplikationer	0							8						3		2365,0003611111		80.2							08:15:00				704
	8	6	1899-12-31 05:53:16	6	1899-12-31 17:59:02	1900-01-05 23:52:19	K0 Inga komplikationer	0													-427,76588888889		1932,2341111111
	8	6	1899-12-31 05:53:16	6	1899-12-31 17:59:02	1900-01-05 23:52:19	K0 Inga komplikationer	12.2		18			18	18	4	4			50	50	-2149,23925	125	5255,76075		92											7405											1.45	136
	8	6	1899-12-31 05:53:16	6	1899-12-31 17:59:02	1900-01-05 23:52:19	K0 Inga komplikationer	13.9		18			18	18					47	47	-4979,8631111111		5241,257		97	92.5							1			9060							88	M	88	6	1.59	190	0
	8	6	1899-12-31 05:53:16	6	1899-12-31 17:59:02	1900-01-05 23:52:19	K0 Inga komplikationer	15.9		23			23	23					44	44	-1054,8079861111	525	4198,1920138889		100	92.5							1			7280							88	M	88	5	1.79	262	0
	8	6	1899-12-31 05:53:16	6	1899-12-31 17:59:02	1900-01-05 23:52:19	K0 Inga komplikationer	10.1		14			14	14	9	9			52	52	543,23863888889	1212	4193,0786805556		102.5	92.5							1			5253							88	M	88	4	1.13	165	0
	8	6	1899-12-31 05:53:16	6	1899-12-31 17:59:02	1900-01-05 23:52:19	K0 Inga komplikationer	0		18			18	18					42	42	1053,0509694444	25	6775,0509694444		99.2	92.5							1			5722							88	M	88	3		177	0
	8	6	1899-12-31 05:53:16	6	1899-12-31 17:59:02	1900-01-05 23:52:19	K0 Inga komplikationer	4.4		35		26	35	35	9	9			79	79	2228,5966805556	597	16662,596680556		98.8	92.5						11:50:00	1			14434	2000						88	M	88	2	0.74	149	0
	8	6	1899-12-31 05:53:16	6	1899-12-31 17:59:02	1900-01-05 23:52:19	K0 Inga komplikationer	3.6	149														200			92.5						06:00:00	1										88	M	88	1	0.51	133	0
	14	8	1899-12-31 04:10:48	7	1899-12-31 15:23:12	1900-01-06 19:34:00	K0 Inga komplikationer	22.2													86,736355555557	2470	2656,7363555556									24				2570											2.09	151
	14	8	1899-12-31 04:10:48	7	1899-12-31 15:23:12	1900-01-06 19:34:00	K0 Inga komplikationer	20.9		19			19	19	4	4			53	53	-266,71355		3648,28645		99.5							24				3915											2.25	153
	14	8	1899-12-31 04:10:48	7	1899-12-31 15:23:12	1900-01-06 19:34:00	K0 Inga komplikationer	19		16			16	16	4	4			39	39	554,076625	3615	4504,076625		100							24				3950											2.11	151
	7	8						0																		99.5							1										88	M	88	7	2.11	151	0
	14	8	1899-12-31 04:10:48	7	1899-12-31 15:23:12	1900-01-06 19:34:00	K0 Inga komplikationer	15.6		14			14	14					46	46	-780,41948333334	3695	4503,0261805556		100.1	99.5						24	1			3950							88	M	88	6	1.92	146	0
	14	8	1899-12-31 04:10:48	7	1899-12-31 15:23:12	1900-01-06 19:34:00	K0 Inga komplikationer	14.1	518	22			22	22	7	7			48	48	-780,74776388889		3012,05035		100.7	99.5						24	1			3655							88	M	88	5	1.82	138	0
	14	8	1899-12-31 04:10:48	7	1899-12-31 15:23:12	1900-01-06 19:34:00	K0 Inga komplikationer	14.1	664	25			25	25	10	10			58	58	-501,12294166667	3467	3903,8770583333		101.6	99.5						24	1			4405							88	M	88	4	1.57	120	0
	14	8	1899-12-31 04:10:48	7	1899-12-31 15:23:12	1900-01-06 19:34:00	K0 Inga komplikationer	18.3											45	45	1359,7012111111	4275	4559,7012111111		103.7	99.5						24	1			4405							88	M	88	3	1.69	141	0
	14	8	1899-12-31 04:10:48	7	1899-12-31 15:23:12	1900-01-06 19:34:00	K0 Inga komplikationer	15.9	161			36			12	12			80	80	913,49214722223	3200	4559,5874222222		102	99.5						24	1			3200							88	M	88	2	1.42	113	0
	14	8	1899-12-31 04:10:48	7	1899-12-31 15:23:12	1900-01-06 19:34:00	K0 Inga komplikationer	17.5	311													1980	2703,3784388889			99.5						04:30:00	1			1980							88	M	88	1	1.54	123	0
	3	8	1899-12-31 13:09:53	0	1899-12-31 13:09:53	1899-12-31 13:09:53	K0 Inga komplikationer	0		5		14
	3	8	1899-12-31 13:09:53	0	1899-12-31 13:09:53	1899-12-31 13:09:53	K0 Inga komplikationer	4		11			11	11	1	1			41	41	1799,3107916667	818	1856,4415030268									22:21:00				818											0.78	72
	3	8	1899-12-31 13:09:53	0	1899-12-31 13:09:53	1899-12-31 13:09:53	K0 Inga komplikationer	0														35	1314,7517694444													35
	16	5	1899-12-31 05:30:46	13	1899-12-31 13:38:44	1900-01-12 19:09:30	K0 Inga komplikationer	0		16											387,58177777778		387,58177777778
	16	5	1899-12-31 05:30:46	13	1899-12-31 13:38:44	1900-01-12 19:09:30	K0 Inga komplikationer	0							4	4					1064,9086666667	1000	2064,9086666667													1000
	16	5	1899-12-31 05:30:46	13	1899-12-31 13:38:44	1900-01-12 19:09:30	K0 Inga komplikationer	0													820,83769444444	1240	2060,8376944444													1335
	16	5	1899-12-31 05:30:46	13	1899-12-31 13:38:44	1900-01-12 19:09:30	K0 Inga komplikationer	0													728,22222222222	1335	2063,2222222222		84.5											1435
	16	5	1899-12-31 05:30:46	13	1899-12-31 13:38:44	1900-01-12 19:09:30	K0 Inga komplikationer	0							4	4					994,77880555555	1825	2429,7788055556													1825
	16	5	1899-12-31 05:30:46	13	1899-12-31 13:38:44	1900-01-12 19:09:30	K0 Inga komplikationer	0		22			22	22					43	43	-339,21541666667	2365	2025,7845833333		85.3											2365
	16	5	1899-12-31 05:30:46	13	1899-12-31 13:38:44	1900-01-12 19:09:30	K0 Inga komplikationer	0		22			22	22					53	53	-473,74080555555		2911,2591944444		85.3							14:00:00				3385
	16	5	1899-12-31 05:30:46	13	1899-12-31 13:38:44	1900-01-12 19:09:30	K0 Inga komplikationer	0		21			21	21	5	5			50	50	1854,3175277778	3360	3734,3175277778		85.3							24				3510
	16	5	1899-12-31 05:30:46	13	1899-12-31 13:38:44	1900-01-12 19:09:30	K0 Inga komplikationer	0		19			19	19					27	27	1009,3934861111	1860	3734,2883611111		87.2							24				2070
	16	5	1899-12-31 05:30:46	13	1899-12-31 13:38:44	1900-01-12 19:09:30	K0 Inga komplikationer	0		23			23	23					50	50	-960,20871944444	2050	2761,9935972222		86.1							24				3300
	16	5	1899-12-31 05:30:46	13	1899-12-31 13:38:44	1900-01-12 19:09:30	K0 Inga komplikationer	0		22			22	22					50	50	-484,36280277778	3466	2981,6371972222		87.5							24				3466
	16	5	1899-12-31 05:30:46	13	1899-12-31 13:38:44	1900-01-12 19:09:30	K0 Inga komplikationer	0		23			23	23					50	50	-167,1002		2914,9137861111		90							24				3105
	16	5	1899-12-31 05:30:46	13	1899-12-31 13:38:44	1900-01-12 19:09:30	K0 Inga komplikationer	0		24		32	24	24	8	8			50	50	3787,9443611111	2905	5237,9443611111		89.5							24				3105
	16	5	1899-12-31 05:30:46	13	1899-12-31 13:38:44	1900-01-12 19:09:30	K0 Inga komplikationer	0															5236,0148611111									09:10:00				1050
	8	6	1899-12-31 05:39:00	6	1899-12-31 16:03:16	1900-01-05 21:42:17	K0 Inga komplikationer	0		10
	8	6	1899-12-31 05:39:00	6	1899-12-31 16:03:16	1900-01-05 21:42:17	K0 Inga komplikationer	16.4		22			22	22					37	37	870,52613888888	940	1654,4201833333		128.8											4605											2.4	96
	8	6	1899-12-31 05:39:00	6	1899-12-31 16:03:16	1900-01-05 21:42:17	K0 Inga komplikationer	14.8		26			26	26	9	9			47	47	1363,6868388889	4605	6043,6868388889		128											4680											2.57	92
	8	6	1899-12-31 05:39:00	6	1899-12-31 16:03:16	1900-01-05 21:42:17	K0 Inga komplikationer	13.7		25			25	25					36	36	72,71084722222	4680	6042,4219166667		128.6											4680											2.32	78
	8	6	1899-12-31 05:39:00	6	1899-12-31 16:03:16	1900-01-05 21:42:17	K0 Inga komplikationer	12		21			21	21					39	39	1686,3527277778	3965	5651,3527277778		128.8											3965											1.89	89
	8	6	1899-12-31 05:39:00	6	1899-12-31 16:03:16	1900-01-05 21:42:17	K0 Inga komplikationer	14.6		24			24	24					44	44	4665,4437305556	2160	6825,4437305556		128.3											3665											1.92	91
	8	6	1899-12-31 05:39:00	6	1899-12-31 16:03:16	1900-01-05 21:42:17	K0 Inga komplikationer	20.9		22		28	22	22	6	6			41	41	7727,1341527778		5937,0482027778		122											2085											2.34	135
	8	6	1899-12-31 05:39:00	6	1899-12-31 16:03:16	1900-01-05 21:42:17	K0 Inga komplikationer	0														845	8822,1341527778		105											1095	500
	2	5	1899-12-31 03:05:03	1	1899-12-31 13:23:38	1899-12-31 16:28:41	K0 Inga komplikationer	0		15		16							28	28	464,75440555555	2680	1554,7544055556													2680											0.78	44
	2	5	1899-12-31 03:05:03	1	1899-12-31 13:23:38	1899-12-31 16:28:41	K0 Inga komplikationer	0															2523,5455944444		44.5											2580
	2	2	1899-12-31 10:19:14	0	1899-12-31 10:19:14	1899-12-31 10:19:14	K0 Inga komplikationer	0				5
	2	2	1899-12-31 10:19:14	0	1899-12-31 10:19:14	1899-12-31 10:19:14	K0 Inga komplikationer	3.8							1	1			8	8	-878,27	2500	1621,73		77											2500											0.73	88
	3	8	1899-12-31 05:20:19	2	1899-12-31 09:51:20	1900-01-01 15:11:40	K0 Inga komplikationer	8.4	19252	39									75	75	6680,7444972222	1733	18113,744497222									09:40:00				11433	300										2.03	322
	3	8	1899-12-31 05:20:19	2	1899-12-31 09:51:20	1900-01-01 15:11:40	K0 Inga komplikationer	5.1	2109	41		29	41	41	11	11			76	76	27549,258424747	1245	42219,258424747									24				14670	500										1.35	191
	3	8	1899-12-31 05:20:19	2	1899-12-31 09:51:20	1900-01-01 15:11:40	K0 Inga komplikationer	5.1	283														26363,225194444									05:43:00				14170											1.21	128
	3	6	1899-12-31 15:25:28	0	1899-12-31 15:25:28	1899-12-31 15:25:28	K0 Inga komplikationer	0		10		30
	3	6	1899-12-31 15:25:28	0	1899-12-31 15:25:28	1899-12-31 15:25:28	K0 Inga komplikationer	10.5											44	44	1781,9686527778	840	2210,0353472222		43.1							18:44:00				840	500										1.49	135
	3	6	1899-12-31 15:25:28	0	1899-12-31 15:25:28	1899-12-31 15:25:28	K0 Inga komplikationer	0																												210
	2	6	1899-12-31 10:01:37	1	1899-12-31 23:42:19	1900-01-01 09:43:57	K0 Inga komplikationer	10.2		14		13	11,5	11.5	7	7			34	34	1925,8217222222	2295	2808,30885		56.5											4210											1.9	85
	2	6	1899-12-31 10:01:37	1	1899-12-31 23:42:19	1900-01-01 09:43:57	K0 Inga komplikationer	0														1160	6135,8217222222													4210	500
	2	9	1899-12-31 08:19:48	1	1899-12-31 20:35:49	1900-01-01 04:55:37		0				31									1145,4196888889		2667,8486666667									10:36:00				1550
	2	9	1899-12-31 08:19:48	1	1899-12-31 20:35:49	1900-01-01 04:55:37		0	4867										73	73			1258,6189305556		87.4							08:15:00				1500
	3	5	1899-12-31 06:57:09	2	1899-12-31 07:25:17	1900-01-01 14:22:26	K0 Inga komplikationer	0		12
	3	5	1899-12-31 06:57:09	2	1899-12-31 07:25:17	1900-01-01 14:22:26	K0 Inga komplikationer	17.1	46	21		25	21	21	7	7			38	38	-865,6618155093	162	1148,9572833333		76.2		00:00:00									2261,4833924711											1.47	171
	3	5	1899-12-31 06:57:09	2	1899-12-31 07:25:17	1900-01-01 14:22:26	K0 Inga komplikationer	0														667	1122,5718222222		65	65		-39788		2008-12-07	1899-12-31		0			1834,9068652319							57	U	71	1			0
	9	6	1899-12-31 21:46:25	2	1899-12-31 21:54:54	1900-01-02 19:41:20	K0 Inga komplikationer	5.7							5	5					-1822,7056888889	4925	3137,2943111111		102							10:37:00				4960												70
	9	6	1899-12-31 21:46:25	2	1899-12-31 21:54:54	1900-01-02 19:41:20	K0 Inga komplikationer	5.6													-1854,5995333333	4750	3135,1262555556		106.3							24				4860												62
	9	6	1899-12-31 21:46:25	2	1899-12-31 21:54:54	1900-01-02 19:41:20	K0 Inga komplikationer	7				35			8	8					-1142,7752138889		3609,2247861111		109.3							24				4752												69
	9	6	1899-12-31 21:46:25	2	1899-12-31 21:54:54	1900-01-02 19:41:20	K0 Inga komplikationer	9.7							8	8					412,17039444444	4730	3532,6259527778		110.8							21:30:00				4752	487,139										1.34	91
	9	6	1899-12-31 21:46:25	2	1899-12-31 21:54:54	1900-01-02 19:41:20	K0 Inga komplikationer	0															161,37099166667													197
	14	5	1899-12-31 15:30:02	13	1899-12-31 19:32:08	1900-01-13 11:02:11	K0 Inga komplikationer	28		19			16	16	8	8			38,5	38.5	497,51645833333	3275	4272,5164583333		110.5							18:11:00				3775											2.27	191
	14	5	1899-12-31 15:30:02	13	1899-12-31 19:32:08	1900-01-13 11:02:11	K0 Inga komplikationer	29.2		26			26	26	8	8			41	41	-377,445075	3470	4492,554925		113	113						24	1			4870							73	U	97	13	2.52	207	0
	14	5	1899-12-31 15:30:02	13	1899-12-31 19:32:08	1900-01-13 11:02:11	K0 Inga komplikationer	0		27			27	27	10	10			40	40	1008,0779972222		5743,0779972222		115	113						24	1			4735							73	U	97	12	1.52	127	0
	14	5	1899-12-31 15:30:02	13	1899-12-31 19:32:08	1900-01-13 11:02:11	K0 Inga komplikationer	25.7		34			34	34					52	52	3143,9455	2685	6723,9455		114	113						24	1			4735							73	U	97	11	1.95	140	0
	14	5	1899-12-31 15:30:02	13	1899-12-31 19:32:08	1900-01-13 11:02:11	K0 Inga komplikationer	23.5		24			24	24	10	10			40	40	-1699,1635333333	2430	6208,5853277778		115	113						24	1			5575							73	U	97	10	1.88	148	0
	14	5	1899-12-31 15:30:02	13	1899-12-31 19:32:08	1900-01-13 11:02:11	K0 Inga komplikationer	17.1		32			32	32					62	62	1162,5319805556	4500	5759,5319805556		117.6	113						24	1			5025							73	U	97	9	1.87	132	0
	14	5	1899-12-31 15:30:02	13	1899-12-31 19:32:08	1900-01-13 11:02:11	K0 Inga komplikationer	17.6		36			36	36	11	11			62	62	115,18598055556		5677,7957194444		116.8	113						24	1			4267							73	U	97	8	1.98	139	0
	14	5	1899-12-31 15:30:02	13	1899-12-31 19:32:08	1900-01-13 11:02:11	K0 Inga komplikationer	14.8		30			30	30					53	53	858,29778888889	3930	6363,2977888889		118.5	113						24	1			5505							73	U	97	7	1.78	128	0
	14	5	1899-12-31 15:30:02	13	1899-12-31 19:32:08	1900-01-13 11:02:11	K0 Inga komplikationer	11.3		20			20	20	13	13			54	54	561,90240833333	3985	6361,8532		117	113						24	1			5505	500						73	U	97	6	1.66	112	0
	14	5	1899-12-31 15:30:02	13	1899-12-31 19:32:08	1900-01-13 11:02:11	K0 Inga komplikationer	9	603	26			26	26	11	11			44	44	-228,67460833333	3820	5000,6266305556		116.5	113						24	1			3890							73	U	97	5	1.44	126	0
	14	5	1899-12-31 15:30:02	13	1899-12-31 19:32:08	1900-01-13 11:02:11	K0 Inga komplikationer	5.2		21			21	21	11	11			52	52	809,07247777778	2993	4162,0724777778		117.2	113						24	1			3835							73	U	97	4	1.11	102	0
	14	5	1899-12-31 15:30:02	13	1899-12-31 19:32:08	1900-01-13 11:02:11	K0 Inga komplikationer	3.8		21			21	21	14	14			27	27	2309,2473888889	3555	6064,2473888889		116.2	113						24	1			3755							73	U	97	3	1.11	110	0
	14	5	1899-12-31 15:30:02	13	1899-12-31 19:32:08	1900-01-13 11:02:11	K0 Inga komplikationer	3.6		29		31	29	29	10	10			38	38	869,97858333334		5469,7038333333		115.2	113						24	1			4440							73	U	97	2	0.96	102	0
	14	5	1899-12-31 15:30:02	13	1899-12-31 19:32:08	1900-01-13 11:02:11	K0 Inga komplikationer	2.9	430													4340	5286,88125			113						13:36:00	1			4440							73	U	97	1	0.92	110	0
	4	6	1899-12-31 10:21:56	2	1899-12-31 09:44:24	1900-01-01 20:06:21	K0 Inga komplikationer	0		3
	4	6	1899-12-31 10:21:56	2	1899-12-31 09:44:24	1900-01-01 20:06:21	K0 Inga komplikationer	4		8					1	1			20	20	4110,8571111111		4110,8571111111																								1.02	69
	4	6	1899-12-31 10:21:56	2	1899-12-31 09:44:24	1900-01-01 20:06:21	K0 Inga komplikationer	5.4				15							32	32	2577	525	4802													2225											0.88	80
	4	6	1899-12-31 10:21:56	2	1899-12-31 09:44:24	1900-01-01 20:06:21	K0 Inga komplikationer	0															3102													2025
	3	10	1899-12-31 07:38:58	1	1899-12-31 15:08:53	1899-12-31 22:47:52	K0 Inga komplikationer	0		11
	3	10	1899-12-31 07:38:58	1	1899-12-31 15:08:53	1899-12-31 22:47:52	K0 Inga komplikationer	11.8		25		29	25	25	10	10			48	48	1936,0297361111	1110	2911,0297361111		82.8											1110											2.13	143
	3	10	1899-12-31 07:38:58	1	1899-12-31 15:08:53	1899-12-31 22:47:52	K0 Inga komplikationer	0														975	2901,8554305556			76							0			975							88	M	88	1			0
	2	9	1899-12-31 11:24:17	0	1899-12-31 11:24:17	1899-12-31 11:24:17	K0 Inga komplikationer	0		37		38				10
	2	9	1899-12-31 11:24:17	0	1899-12-31 11:24:17	1899-12-31 11:24:17	K0 Inga komplikationer	7.2					37	37	10				81	81	2855,1893472222	1000	3855,1893472222		44							14:20:00				1000											1.56	100
	3	6	1899-12-31 10:08:08	1	1899-12-31 17:10:31	1900-01-01 03:18:40	K0 Inga komplikationer	0		12
	3	6	1899-12-31 10:08:08	1	1899-12-31 17:10:31	1900-01-01 03:18:40	K0 Inga komplikationer	7.3				32			7	7			33	33	648,07077777778	4480	9691,9686805556		69.5							02:30:00				9080											1.41	148
	3	6	1899-12-31 10:08:08	1	1899-12-31 17:10:31	1900-01-01 03:18:40	K0 Inga komplikationer	7.2															9662,9736805556			70						10:20:00				8840	1000						88	M	88	1	1.34	149	0
	6	9						0																		72		4		2008-12-10	2008-12-14		1										71	M	71	6	1.98	95	0
	10	9	1899-12-31 07:03:54	1	1899-12-31 17:08:30	1900-01-01 00:12:24	K0 Inga komplikationer	12.1	133	32			32	32					68	68	6708,1681416667		7792,1681416667		79.3	72	24	4		2008-12-10	2008-12-14	24	1			1084							71	M	71	5	1.79	175	0
	6	9						0																		72		4		2008-12-10	2008-12-14		1										71	M	71	4	1.96	123	0
	10	9	1899-12-31 07:03:54	1	1899-12-31 17:08:30	1900-01-01 00:12:24	K0 Inga komplikationer	25.8	643	25		31	25	25					59	59	3995,8886111111	241	7788,305975		74	72	04:10:00	4		2008-12-10	2008-12-14	24	1			975	102,56177777778						71	M	71	3	4.18	395	0
	10	9	1899-12-31 07:03:54	1	1899-12-31 17:08:30	1900-01-01 00:12:24	K0 Inga komplikationer	0														70	3949,5912777778			72		4		2008-12-10	2008-12-14	07:45:00	1			70	903,22222222222						71	M	71	2		350	0
	6	9						0																		72		4		2008-12-10	2008-12-14		1										71	M	71	1		350	0
	3	5	1899-12-31 10:16:12	1	1899-12-31 11:27:04	1899-12-31 21:43:16	K0 Inga komplikationer	0		3
	3	5	1899-12-31 10:16:12	1	1899-12-31 11:27:04	1899-12-31 21:43:16	K0 Inga komplikationer	0		8		9	8	8							445,141		1389,756		85											1860
	3	5	1899-12-31 10:16:12	1	1899-12-31 11:27:04	1899-12-31 21:43:16	K0 Inga komplikationer	0														1400	1845,141		87											1400
	2	4	1899-12-31 05:07:34	1	1899-12-31 15:31:45	1899-12-31 20:39:20	K0 Inga komplikationer	1.6	86	6		8	6	6	3	3			22	22	16999,882766667	2225	2588,4414166667									00:00:00				2400											0.83	66
	2	4	1899-12-31 05:07:34	1	1899-12-31 15:31:45	1899-12-31 20:39:20	K0 Inga komplikationer	1.5	52														19399,882766667									05:30:00				2050	2000											63
	3	8	1899-12-31 07:00:57	1	1899-12-31 15:55:35	1899-12-31 22:56:32	K0 Inga komplikationer	0		5											-1240,4449777778		1369,5550222222
	3	8	1899-12-31 07:00:57	1	1899-12-31 15:55:35	1899-12-31 22:56:32	K0 Inga komplikationer	1.3		28		28	28	28	3	3			64	64	978,93160277777	2610	1369,5547444444		77.4							08:30:00				3675											0.6	87
	3	8	1899-12-31 07:00:57	1	1899-12-31 15:55:35	1899-12-31 22:56:32	K0 Inga komplikationer	2.2	434													3425	4653,9316027778									07:00:00				3675											0.59	63
	7	3	1899-12-31 07:16:37	6	1899-12-31 14:03:28	1900-01-05 21:20:06	K0 Inga komplikationer	11.4		9			9	9					25	25	-1035,2324469059	6105	4703,384915808													6105											2.21	142
	7	3	1899-12-31 07:16:37	6	1899-12-31 14:03:28	1900-01-05 21:20:06	K0 Inga komplikationer	13.6		12			12	12	8	8			28	28	-820,05442340605		8614,9455765939		72.8											9435											2.53	167
	7	3	1899-12-31 07:16:37	6	1899-12-31 14:03:28	1900-01-05 21:20:06	K0 Inga komplikationer	18.3		15			15	15					36	36	1261,6932513119	6625	8598,760594769		74.2	73							1			8435							57	U	80	5	2.69	215	0
	7	3	1899-12-31 07:16:37	6	1899-12-31 14:03:28	1900-01-05 21:20:06	K0 Inga komplikationer	19.7		14			13	13	10	10			25	25	1088,2688088638		6641,6932513119		71.8	73							1			5120							57	U	80	4	2.98	295	0
	7	3	1899-12-31 07:16:37	6	1899-12-31 14:03:28	1900-01-05 21:20:06	K0 Inga komplikationer	17.7											32	32	-1437,2809297399	5175	6055,8889199749			73							1			5275							57	U	80	3	2.84	324	0
	7	3	1899-12-31 07:16:37	6	1899-12-31 14:03:28	1900-01-05 21:20:06	K0 Inga komplikationer	13.8				17	14	14	8	8			27	27	1017,048	1745	10812,048		73.7	73						13:25:00	1			9795							57	U	80	2	2.73	287	0
	7	3	1899-12-31 07:16:37	6	1899-12-31 14:03:28	1900-01-05 21:20:06	K0 Inga komplikationer	10.7															7102,2318888889			73						08:00:00	1			5185							57	U	80	1	2.68	197	0
	2	10	1899-12-31 03:27:33	1	1899-12-31 04:34:48	1899-12-31 08:02:22		0		28		30																				01:44:00
	2	10	1899-12-31 03:27:33	1	1899-12-31 04:34:48	1899-12-31 08:02:22		0													1585,2536819444	40	1625,2536819444		52.6							03:18:00				40
	3	8	1899-12-31 14:08:46	1	1899-12-31 12:39:29	1900-01-01 02:48:16	K0 Inga komplikationer	0		5
	3	8	1899-12-31 14:08:46	1	1899-12-31 12:39:29	1900-01-01 02:48:16	K0 Inga komplikationer	3				20			4	4			35,5	35.5	4501,6265638889	2750	7251,6265638889		74.8											2750											0.97	57
	3	8	1899-12-31 14:08:46	1	1899-12-31 12:39:29	1900-01-01 02:48:16	K0 Inga komplikationer	4.3															7246,6956138889		78											2600	1000										0.79	59
	39	1	1899-12-31 07:13:21	14	1899-12-31 00:19:12	1900-01-13 07:32:33	K0 Inga komplikationer	0													1332,932704501	2325	3657,932704501													2325
	39	1	1899-12-31 07:13:21	14	1899-12-31 00:19:12	1900-01-13 07:32:33	K0 Inga komplikationer	12.8	213	19			19	19					45	45	2624,4158027778		5584,4158027778		75.4											2960											1.01	55
	39	1	1899-12-31 07:13:21	14	1899-12-31 00:19:12	1900-01-13 07:32:33	K0 Inga komplikationer	12.4	312	16			16	16					40	40	668,60199722223	2025	5509,9358027778		74.45											2910											0.94	62
	39	1	1899-12-31 07:13:21	14	1899-12-31 00:19:12	1900-01-13 07:32:33	K0 Inga komplikationer	11.2		17			17	17	7	7			38	38	1465,4121472603	2750	4370,4121472603													2905											1.1	72
	39	1	1899-12-31 07:13:21	14	1899-12-31 00:19:12	1900-01-13 07:32:33	K0 Inga komplikationer	13.2	192	18			18	18					29	29			4368,9743694825		71.8											2825												55
	39	1	1899-12-31 07:13:21	14	1899-12-31 00:19:12	1900-01-13 07:32:33	K0 Inga komplikationer	12		18			18	18					45	45	2384,8989823875	2730	5298,8989823875		71.4											4245												70
	39	1	1899-12-31 07:13:21	14	1899-12-31 00:19:12	1900-01-13 07:32:33	K0 Inga komplikationer	11.3		18			18	18					35	35	248,27771819961	4195	4393,2777181996		72.2											4245												74
	39	1	1899-12-31 07:13:21	14	1899-12-31 00:19:12	1900-01-13 07:32:33	K0 Inga komplikationer	11.9	414	18			18	18					37	37	29,657791945084	3955	4191,8270919765		72.9											4145												87
	39	1	1899-12-31 07:13:21	14	1899-12-31 00:19:12	1900-01-13 07:32:33	K0 Inga komplikationer	11.2		11			11	11					27	27	901,72942746114	3180	4956,7294274611		76.4											4055												77
	39	1	1899-12-31 07:13:21	14	1899-12-31 00:19:12	1900-01-13 07:32:33	K0 Inga komplikationer	0	1133	8			8	8					24	24	-95,416909615406	3375	4807,4053704663		75.9											4655												88
	39	1	1899-12-31 07:13:21	14	1899-12-31 00:19:12	1900-01-13 07:32:33	K0 Inga komplikationer	8.8	2709	10			10	10					16	16		4545	4404,6456862395		78.8											4655												102
	39	1	1899-12-31 07:13:21	14	1899-12-31 00:19:12	1900-01-13 07:32:33	K0 Inga komplikationer	6.2	3105	9			9	9					17	17	490,11947162427	4100	4725,1194716243		78.2											4235												100
	39	1	1899-12-31 07:13:21	14	1899-12-31 00:19:12	1900-01-13 07:32:33	K0 Inga komplikationer	4.8	4861	6			6	6					22	22	2065,481148728	3505	7764,481148728		78.1											5699												89
	39	1	1899-12-31 07:13:21	14	1899-12-31 00:19:12	1900-01-13 07:32:33	K0 Inga komplikationer	5.3	11192	13			13	13					22	22	1676,8947775603	4495	7576,0026731898													5699												103
	39	1	1899-12-31 07:13:21	14	1899-12-31 00:19:12	1900-01-13 07:32:33	K0 Inga komplikationer	0	20601	12		11	12	12					29	29	28973,976666667	4475	38413,976666667													9440												123
	39	1	1899-12-31 07:13:21	14	1899-12-31 00:19:12	1900-01-13 07:32:33	K0 Inga komplikationer	0														9110	37810,502833333													9440	2500
	4	3	1899-12-31 05:24:28	3	1899-12-31 01:41:59	1900-01-02 07:06:27	K0 Inga komplikationer	0		4
	4	3	1899-12-31 05:24:28	3	1899-12-31 01:41:59	1900-01-02 07:06:27	K0 Inga komplikationer	0		14			14	14					21	21	1725,562725	3085	4910,562725		101											3185
	4	3	1899-12-31 05:24:28	3	1899-12-31 01:41:59	1900-01-02 07:06:27	K0 Inga komplikationer	0		7		16	7	7	1	1			18	18	6305,3185722222	2785	9230,3185722222									19:06:00				3185	500
	4	3	1899-12-31 05:24:28	3	1899-12-31 01:41:59	1900-01-02 07:06:27	K0 Inga komplikationer	0														2725	9228,4787888889		95							05:30:00				2725	2000
	9	4	1899-12-31 19:33:03	7	1899-12-31 20:59:34	1900-01-07 16:32:37	K0 Inga komplikationer	6.1		11			11	11	4	4			35	35	-345,79128333333	2455	2185,8878111111		73.1											2980											0.72	41
	9	4	1899-12-31 19:33:03	7	1899-12-31 20:59:34	1900-01-07 16:32:37	K0 Inga komplikationer	5.7		16			16	16					41	41	-51,393583333333	4790	5433,6064166667													5485											0.62	42
	9	4	1899-12-31 19:33:03	7	1899-12-31 20:59:34	1900-01-07 16:32:37	K0 Inga komplikationer	4.8		11			11	11	2	2			34	34	-816,75997222222		5284,5034444444		74.5											5125											0.45	41
	9	4	1899-12-31 19:33:03	7	1899-12-31 20:59:34	1900-01-07 16:32:37	K0 Inga komplikationer	5.2		15			12,5	12.5					29,5	29.5	-1087,2545277778	2930	2732,7454722222													3820											0.66	37
	9	4	1899-12-31 19:33:03	7	1899-12-31 20:59:34	1900-01-07 16:32:37	K0 Inga komplikationer	3.8		16			16	16	6	6			30	30	-1,8519444444464	2625	3813,1480555556		77											3815											0.52	43
	9	4	1899-12-31 19:33:03	7	1899-12-31 20:59:34	1900-01-07 16:32:37	K0 Inga komplikationer	4.2	257	27			27	27	11	11			62	62	-570,76016666667		3812,1371111111		76.5											3225											0.7	52
	9	4	1899-12-31 19:33:03	7	1899-12-31 20:59:34	1900-01-07 16:32:37	K0 Inga komplikationer	4	527	23		21	23	23					54	54	1719,7600277778	2215	5034,7600277778									20:50:00				3315											0.51	64
	9	4	1899-12-31 19:33:03	7	1899-12-31 20:59:34	1900-01-07 16:32:37	K0 Inga komplikationer	3.6	960						1	1					6264,4205	2705	7814,4205		75.3							19:40:00				3315	1500										0.57	57
	9	4	1899-12-31 19:33:03	7	1899-12-31 20:59:34	1900-01-07 16:32:37	K0 Inga komplikationer	0															7712,1641666667													1400
	17	5	1899-12-31 18:36:17	10	1899-12-31 18:41:52	1900-01-10 13:18:10	K8 Allergisk allvarlig reaktion	7.3		9			9	9					28	28	-2225,3571111111		1498,01275		74.4											4190												54
	17	5	1899-12-31 18:36:17	10	1899-12-31 18:41:52	1900-01-10 13:18:10	K8 Allergisk allvarlig reaktion	8.4													-401,13575	4190	3643,86425		76.7											4190											1.32	61
	17	5	1899-12-31 18:36:17	10	1899-12-31 18:41:52	1900-01-10 13:18:10	K8 Allergisk allvarlig reaktion	7.5							5	5					-1003,7767138889	3745	3630,2718888889		77											4045											1.24	52
	17	5	1899-12-31 18:36:17	10	1899-12-31 18:41:52	1900-01-10 13:18:10	K8 Allergisk allvarlig reaktion	7.4							7	7					-157,50184444444	2750	2507,4981555556		80							14:17:00				3500											1.35	78
	17	5	1899-12-31 18:36:17	10	1899-12-31 18:41:52	1900-01-10 13:18:10	K8 Allergisk allvarlig reaktion	8.2													-200,42243055555		2749,5775694444		79.5							24				2540	500										1.41	84
	17	5	1899-12-31 18:36:17	10	1899-12-31 18:41:52	1900-01-10 13:18:10	K8 Allergisk allvarlig reaktion	7.7							10	10					403,46056944445	2620	3053,4605694444		82.2							24				2950											1.17	56
	17	5	1899-12-31 18:36:17	10	1899-12-31 18:41:52	1900-01-10 13:18:10	K8 Allergisk allvarlig reaktion	7.1							8	8					948,12588055555		3588,1258805556		81.7							24				2640											1.14	68
	17	5	1899-12-31 18:36:17	10	1899-12-31 18:41:52	1900-01-10 13:18:10	K8 Allergisk allvarlig reaktion	6.3													1149,7522138889	3525	5094,7522138889		79.5							24				3945											1.12	60
	17	5	1899-12-31 18:36:17	10	1899-12-31 18:41:52	1900-01-10 13:18:10	K8 Allergisk allvarlig reaktion	5.7							7	7					-610,82156388889	2952	5080,5489361111		81							24				3835											1.07	69
	17	5	1899-12-31 18:36:17	10	1899-12-31 18:41:52	1900-01-10 13:18:10	K8 Allergisk allvarlig reaktion	4.3	282												885,340175		3980,340175		80.4							24				3262											1.06	72
	17	5	1899-12-31 18:36:17	10	1899-12-31 18:41:52	1900-01-10 13:18:10	K8 Allergisk allvarlig reaktion	2.4													3205,785125	2095	5460,785125		80							24				3095	1000										0.95	75
	17	5	1899-12-31 18:36:17	10	1899-12-31 18:41:52	1900-01-10 13:18:10	K8 Allergisk allvarlig reaktion	3.4							10	10					-687,94045833333	1780	5450,6445972222		75.3							19:00:00				2255											1.03	74
	7	4	1899-12-31 10:25:02	6	1899-12-31 21:02:39	1900-01-06 07:27:41		21.7		33			22,5	22.5	15	15			62	62	-11,8075	1005	993,1925		102							17:16:00				4945											2	50
	7	4	1899-12-31 10:25:02	6	1899-12-31 21:02:39	1900-01-06 07:27:41		22.1	538	30			30	30	14				63	63	-462,81323888889	4760	4432,1867611111		104							24				4945											2.1	64
	7	4	1899-12-31 10:25:02	6	1899-12-31 21:02:39	1900-01-06 07:27:41		23.1	1548	31			31	31	15				68	68	-238,68483888889	4295	4380,7584		105.2							24				4895											2.3	70
	7	4	1899-12-31 10:25:02	6	1899-12-31 21:02:39	1900-01-06 07:27:41		14.6	989	32			31	31	15	15			72	72	-763,61785555555		4657,3821444444		105.4							24				5421											1.88	74
	7	4	1899-12-31 10:25:02	6	1899-12-31 21:02:39	1900-01-06 07:27:41		9.5		27			32	32	15	15					3348,9460622222	4920	8623,9460622222		106.6							24				5300											1.32	70
	7	4	1899-12-31 10:25:02	6	1899-12-31 21:02:39	1900-01-06 07:27:41		0				30	27	27					53,5	53.5	2104,1963333333	4920	5908,1886177778		104.4							18:34:00				5235												39
	7	4	1899-12-31 10:25:02	6	1899-12-31 21:02:39	1900-01-06 07:27:41		3.5														1743	3847,1963333333		104											1743											0.84	44
	8	3	1899-12-31 10:02:44	1	1899-12-31 14:34:46	1900-01-01 00:37:30	K0 Inga komplikationer	2	1139				10	10					23	23	-630,37572222222		4853,0025													4225												65
	8	3	1899-12-31 10:02:44	1	1899-12-31 14:34:46	1900-01-01 00:37:30	K0 Inga komplikationer	3.9	1313	11		14	11	11	2,5	4			23	23	5893,8351666667	3825	3515,5131666667													4025											0.8	85
	8	3	1899-12-31 10:02:44	1	1899-12-31 14:34:46	1900-01-01 00:37:30	K0 Inga komplikationer	3.4	1120													2875	9068,8351666667													3175	1500										0.45	63
	2	5	1899-12-31 00:10:36	1	1899-12-31 12:02:54	1899-12-31 12:13:30	K0 Inga komplikationer	4.7		13		18							24	24	704,67945555556	255	959,67945555556		60											390											0.68	51
	2	5	1899-12-31 00:10:36	1	1899-12-31 12:02:54	1899-12-31 12:13:30	K0 Inga komplikationer	0														390	333,66354444444													390
	8	6	1899-12-31 17:27:44	7	1899-12-31 15:05:04	1900-01-07 08:32:49	K0 Inga komplikationer	14.3		12			10	10	3	3			40	40	31,056402777778	4700	4781,0564027778		75.8											4750											1.42	79
	8	6	1899-12-31 17:27:44	7	1899-12-31 15:05:04	1900-01-07 08:32:49	K0 Inga komplikationer	17.3		12			12	12	4	4			44	44	-882,20088611112		5257,7991138889		79.5	72		3		2008-12-19	2008-12-22		1			6140							62	U	71	7	1.57	88	0
	8	6	1899-12-31 17:27:44	7	1899-12-31 15:05:04	1900-01-07 08:32:49	K0 Inga komplikationer	18.8	385	15			15	15					49	49	-1780,9586527778	5940	5251,4813638889		81.2	72		3		2008-12-19	2008-12-22	08:22:00	1			6140							62	U	71	6	2.18	120	0
	8	6	1899-12-31 17:27:44	7	1899-12-31 15:05:04	1900-01-07 08:32:49	K0 Inga komplikationer	9.5	465	14			14	14	12	12			54	54	-2071,9821277778	2880	3566,0178722222		83.2	72	14:35:00	3		2008-12-19	2008-12-22	24	1			5638							62	U	71	5	1.48	98	0
	8	6	1899-12-31 17:27:44	7	1899-12-31 15:05:04	1900-01-07 08:32:49	K0 Inga komplikationer	8.3	1670	9			9	9					45	45	-1712,6087833333	280	3830,3912166667		83.3	72	24	3		2008-12-19	2008-12-22	24	1			5543							62	U	71	4	1.6	131	0
	8	6	1899-12-31 17:27:44	7	1899-12-31 15:05:04	1900-01-07 08:32:49	K0 Inga komplikationer	7		14			14	14	11	11			45	45	-1566,4443222222	200	4741,5556777778		87	72	24	3		2008-12-19	2008-12-22	24	1			6308							62	U	71	3	1.56	130	0
	8	6	1899-12-31 17:27:44	7	1899-12-31 15:05:04	1900-01-07 08:32:49	K0 Inga komplikationer	11.1	2946	19					13	13					3618,5048555556	235	6221,5048555556		90	72	24	3		2008-12-19	2008-12-22	24	1			5990							62	U	71	2	1.77	208	0
	8	6	1899-12-31 17:27:44	7	1899-12-31 15:05:04	1900-01-07 08:32:49	K0 Inga komplikationer	11.1	786			22	19	19					47	47		608	5978,6551055556			72	09:00:00	3		2008-12-19	2008-12-22	18:10:00	1			1903							62	U	71	1	1.77	208	0
	3	4	1899-12-31 08:20:57	2	1899-12-31 18:51:05	1900-01-02 03:12:02	K0 Inga komplikationer	3.1	535	8			5,5	5.5	4	4			28	28	2165,9097650582	3403	2036,8340624572		65.8											3403											0.65	63
	3	4	1899-12-31 08:20:57	2	1899-12-31 18:51:05	1900-01-02 03:12:02	K0 Inga komplikationer	3.2	1355			10							28	28	5351,155		7766,155													3228											0.54	57
	3	4	1899-12-31 08:20:57	2	1899-12-31 18:51:05	1900-01-02 03:12:02	K0 Inga komplikationer	0														2415										08:30:00				2415	1000
	2	1	1899-12-31 01:45:46	0	1899-12-31 01:45:46	1899-12-31 01:45:46	K0 Inga komplikationer	0				10
	2	1	1899-12-31 01:45:46	0	1899-12-31 01:45:46	1899-12-31 01:45:46	K0 Inga komplikationer	0		2			2	2							1000		1000
	5	3	1899-12-31 02:39:08	4	1899-12-31 21:14:44	1900-01-03 23:53:52	K0 Inga komplikationer	2.1		18			18	18					33	33	-567,93551666667	1260	2554,1843722222		52.5							13:35:00				4535											0.68	43
	5	3	1899-12-31 02:39:08	4	1899-12-31 21:14:44	1900-01-03 23:53:52	K0 Inga komplikationer	3.2		10			10	10					19	19	940,033025	4235	2960,033025		55.6							24				4535											0.57	52
	5	3	1899-12-31 02:39:08	4	1899-12-31 21:14:44	1900-01-03 23:53:52	K0 Inga komplikationer	3.1		24			24	24	8	8			48	48	1321,5871361111		3266,5871361111		55.2							24				1945											0.59	55
	5	3	1899-12-31 02:39:08	4	1899-12-31 21:14:44	1900-01-03 23:53:52	K0 Inga komplikationer	3.9				19			2	2			52	52	186,95626666667	1345	3265,3499833333		53							24				1945												75
	5	3	1899-12-31 02:39:08	4	1899-12-31 21:14:44	1900-01-03 23:53:52	K0 Inga komplikationer	0														1505	1727,2529666667									02:40:00				1475
	6	5	1899-12-31 00:57:19	1	1899-12-31 12:47:57	1899-12-31 13:45:17	K0 Inga komplikationer	0.8											29	29	117	945	1062		86.3											945											0.65	52
	6	5	1899-12-31 00:57:19	1	1899-12-31 12:47:57	1899-12-31 13:45:17	K0 Inga komplikationer	2							6	6			42	42	1120,9585833333	2710	3840,9585833333													2720											0.57	49
	6	5	1899-12-31 00:57:19	1	1899-12-31 12:47:57	1899-12-31 13:45:17	K0 Inga komplikationer	0														1950	2025,5475													1950
	9	8	1899-12-31 02:18:40	1	1899-12-31 02:27:48	1899-12-31 04:46:28	K0 Inga komplikationer	0													148,69049361727		4457,6904936173													4309
	9	8	1899-12-31 02:18:40	1	1899-12-31 02:27:48	1899-12-31 04:46:28	K0 Inga komplikationer	15.3				22			8				54	54	841,76388888889	1509	4451,7460491728		97											4309												134
	9	8	1899-12-31 02:18:40	1	1899-12-31 02:27:48	1899-12-31 04:46:28	K0 Inga komplikationer	0															4156,7638888889													2435
	4	1	1899-12-31 20:46:27	2	1899-12-31 15:22:09	1900-01-02 12:08:36	K0 Inga komplikationer	0		11			11	11	6	6			26	26	1773,1872820269	2020	3793,1872820269		82.5											2020
	4	1	1899-12-31 20:46:27	2	1899-12-31 15:22:09	1900-01-02 12:08:36	K0 Inga komplikationer	0				18			4	4			46	46	2185,7085416667		3793,1872820269		81.7											1920	500
	4	1	1899-12-31 20:46:27	2	1899-12-31 15:22:09	1900-01-02 12:08:36	K0 Inga komplikationer	0													1230,0038333333	1441	3603,2913333333									21:16:00				1441
	4	1	1899-12-31 20:46:27	2	1899-12-31 15:22:09	1900-01-02 12:08:36	K0 Inga komplikationer	0														450	1700,0038333333													450
	5	6	1899-12-31 17:56:05	4	1899-12-31 02:27:42	1900-01-03 20:23:47	K0 Inga komplikationer	0		19			19	19					26	26
	5	6	1899-12-31 17:56:05	4	1899-12-31 02:27:42	1900-01-03 20:23:47	K0 Inga komplikationer	4.8		26			26	26					43	43	-395,53525	1845	2119,46475			35							1			2975							44	U	71	4	0.97	39	0
	5	6	1899-12-31 17:56:05	4	1899-12-31 02:27:42	1900-01-03 20:23:47	K0 Inga komplikationer	3.9		26			26	26	6	6			39	39	186,79793333333	1600	3606,7979333333		41.3	35						15:37:00	1			3420							44	U	71	3	0.84	36	0
	5	6	1899-12-31 17:56:05	4	1899-12-31 02:27:42	1900-01-03 20:23:47	K0 Inga komplikationer	3.4				33			8	8			43	43	4348,3964555556	2380	9053,3964555556		40.9	35						24	1			4705	250						44	U	71	2	1	54	0
	5	6	1899-12-31 17:56:05	4	1899-12-31 02:27:42	1900-01-03 20:23:47	K0 Inga komplikationer	3.6															8324,7886111111		42.2	35						18:05:00	1			4440	500						44	U	71	1	0.81	63	0
	2	2	1899-12-31 10:31:59	1	1899-12-31 08:38:09	1899-12-31 19:10:08	K0 Inga komplikationer	0		2		4									1713,2		2313,2
	2	2	1899-12-31 10:31:59	1	1899-12-31 08:38:09	1899-12-31 19:10:08	K0 Inga komplikationer	0														600	2013,2													600
	8	9	1899-12-31 07:09:09	2	1899-12-31 22:55:43	1900-01-02 06:04:52	K0 Inga komplikationer	13.1		10			10	10					41	41	-439,16295814593		3445,9890055556		88.5											4955											1.74	108
	8	9	1899-12-31 07:09:09	2	1899-12-31 22:55:43	1900-01-02 06:04:52	K0 Inga komplikationer	15.8		16			16	16	10	10			53	53	1251,7617410045	2145	3335,7617410045		89.1							00:01:00				3395											1.71	119
	8	9	1899-12-31 07:09:09	2	1899-12-31 22:55:43	1900-01-02 06:04:52	K0 Inga komplikationer	15.6		19		22	19	19	9	9			59	59	1429,8954166667	1684	3318,4590271947		89.2							24				2084											1.79	132
	8	9	1899-12-31 07:09:09	2	1899-12-31 22:55:43	1900-01-02 06:04:52	K0 Inga komplikationer	0														1600	3204,8954166667									07:22:00				1775
	4	1	1899-12-31 01:57:27	2	1899-12-31 13:41:49	1900-01-01 15:39:16	K0 Inga komplikationer	0
	4	1	1899-12-31 01:57:27	2	1899-12-31 13:41:49	1900-01-01 15:39:16	K0 Inga komplikationer	1.6		11			11	11					15	15	-20,071830557457	5755	454,92816944254													5755											0.62	44
	4	1	1899-12-31 01:57:27	2	1899-12-31 13:41:49	1900-01-01 15:39:16	K0 Inga komplikationer	1.6				11							10	10	-538,11941064978		3489,157888925		53.25											5605											0.6	54
	4	1	1899-12-31 01:57:27	2	1899-12-31 13:41:49	1900-01-01 15:39:16	K0 Inga komplikationer	0														1865	1586,7063888889		50											2149,8513550942
	3	6	1899-12-31 02:38:18	2	1899-12-31 12:34:37	1900-01-01 15:12:56	K0 Inga komplikationer	9.4		14			14	14					27	27	1262,7675555556	300	1562,7675555556		77.8											2910											1.24	94
	3	6	1899-12-31 02:38:18	2	1899-12-31 12:34:37	1900-01-01 15:12:56	K0 Inga komplikationer	15.5		26		23	26	26	9	9			39	39	99,995277777778	1710	3150,1527222222		76.6	80.2							0			2910							75	U	88	2	1.39	130	0
	3	6	1899-12-31 02:38:18	2	1899-12-31 12:34:37	1900-01-01 15:12:56	K0 Inga komplikationer	0														580	324,5325			80.2							0			1280							75	U	88	1			0
	2	5	1899-12-31 00:25:44	0	1899-12-31 00:25:44	1899-12-31 00:25:44	K0 Inga komplikationer	0				9
	2	5	1899-12-31 00:25:44	0	1899-12-31 00:25:44	1899-12-31 00:25:44	K0 Inga komplikationer	0													-500	500														500
	11	4	1899-12-31 05:21:28	10	1899-12-31 05:22:25	1900-01-09 10:43:54	K9 Reintubation	0		19			19	19					44	44												04:00:00
	11	4	1899-12-31 05:21:28	10	1899-12-31 05:22:25	1900-01-09 10:43:54	K9 Reintubation	5.9		34			34	34	7	7			54	54	5834,5310555555	735	6594,5310555555		56							24				3055											1.17	44
	11	4	1899-12-31 05:21:28	10	1899-12-31 05:22:25	1900-01-09 10:43:54	K9 Reintubation	7.4		22			22	22					41	41	675,65230555556	2750	2820,6523055556		55.5							24				2755											1.15	49
	11	4	1899-12-31 05:21:28	10	1899-12-31 05:22:25	1900-01-09 10:43:54	K9 Reintubation	8.3		33			33	33					65	65	74,495194444443	2945	3019,4951944444		55.8							24				2945											1.08	50
	11	4	1899-12-31 05:21:28	10	1899-12-31 05:22:25	1900-01-09 10:43:54	K9 Reintubation	9.7		22			22	22	8	8			44	44	1060,1676666667	2115	3375,1676666667		55							24				2895											1.18	59
	11	4	1899-12-31 05:21:28	10	1899-12-31 05:22:25	1900-01-09 10:43:54	K9 Reintubation	7.8		27			27	27	3				35	35	-955,58802777777		3374,5532222222		53.5							24				3420											1.14	40
	11	4	1899-12-31 05:21:28	10	1899-12-31 05:22:25	1900-01-09 10:43:54	K9 Reintubation	7.1		26			26	26	6	6			37	37	599,36191666667	3390	3759,3619166667		55.9							24				3335											1.05	36
	11	4	1899-12-31 05:21:28	10	1899-12-31 05:22:25	1900-01-09 10:43:54	K9 Reintubation	6.1		26			26	26					44	44	1006,7062611111	1755	3737,3299166667		57.8							20:30:00				3060											1.15	61
	11	4	1899-12-31 05:21:28	10	1899-12-31 05:22:25	1900-01-09 10:43:54	K9 Reintubation	3.3		35			35	35	2	2			53	53	2947,9421694444		5247,9421694444									13:43:00				2300											0.67	50
	11	4	1899-12-31 05:21:28	10	1899-12-31 05:22:25	1900-01-09 10:43:54	K9 Reintubation	1.8				36			8	8			72	72	-227,68611111111	2255	5052,99505		54.2							24				2235											0.88	55
	11	4	1899-12-31 05:21:28	10	1899-12-31 05:22:25	1900-01-09 10:43:54	K9 Reintubation	0														1845	1631,4788888889									06:00:00				1870
	7	6	1899-12-31 20:52:15	5	1899-12-31 18:33:26	1900-01-05 15:25:41	K9 Reintubation	6.4		24			20,5	20.5	4	4			42	42	207,98651111111	6770	5869,6368222222		54.9											6790											1.06	54
	7	6	1899-12-31 20:52:15	5	1899-12-31 18:33:26	1900-01-05 15:25:41	K9 Reintubation	8.8		24			24	24	3	3			46	46	-819,96182222222	3260	5869,2050472222		55							14:15:00				6540											1.41	72
	7	6	1899-12-31 20:52:15	5	1899-12-31 18:33:26	1900-01-05 15:25:41	K9 Reintubation	5.5		26			26	26					44	44	-112,29836388889	3550	3857,7016361111		57							24				3970											1.18	45
	7	6	1899-12-31 20:52:15	5	1899-12-31 18:33:26	1900-01-05 15:25:41	K9 Reintubation	5.1													88,457288888889		3844,8173805556		54							03:20:00				3890											0.84	47
	7	6	1899-12-31 20:52:15	5	1899-12-31 18:33:26	1900-01-05 15:25:41	K9 Reintubation	2.5		22			21,5	21.5	8	8			40,5	40.5	2664,7284861111	1425	5444,7284861111		53.3							12:35:00				2780											0.89	54
	7	6	1899-12-31 20:52:15	5	1899-12-31 18:33:26	1900-01-05 15:25:41	K9 Reintubation	1.6				33			6	6					2417,2297083333	2730	5442,4850694444		50.3							21:15:00				2730											0.58	26
	7	6	1899-12-31 20:52:15	5	1899-12-31 18:33:26	1900-01-05 15:25:41	K9 Reintubation	0																												425
	2	3	1899-12-31 04:01:36	1	1899-12-31 13:32:30	1899-12-31 17:34:06	K0 Inga komplikationer	6.1		12		16	12	12	3	3			26	26	7360,1533333333	1150	1027,0976764554													1370											0.81	126
	2	3	1899-12-31 04:01:36	1	1899-12-31 13:32:30	1899-12-31 17:34:06	K0 Inga komplikationer	0														1370	8730,1533333333		70	74.4							0			1370							106	M	106	1		189	0
	9	8	1899-12-31 02:46:51	8	1899-12-31 20:43:57	1900-01-07 23:30:48	K0 Inga komplikationer	47.1		40			40	40	8	8			74	74	1905,5593333333	2025	4120,5593333333		59							20:22:00				2215												142
	9	8	1899-12-31 02:46:51	8	1899-12-31 20:43:57	1900-01-07 23:30:48	K0 Inga komplikationer	48.5		37			37	37					75	75	1472,2677027778		3538,1378888889		58.2							24				3315											2.89	147
	9	8	1899-12-31 02:46:51	8	1899-12-31 20:43:57	1900-01-07 23:30:48	K0 Inga komplikationer	47.8		37			37	37	9	9			87	87	1503,2166027778	2865	4787,2677027778		58.2							24				3315												129
	9	8	1899-12-31 02:46:51	8	1899-12-31 20:43:57	1900-01-07 23:30:48	K0 Inga komplikationer	41.7		41			41	41	14	14			87	87	-115,11041111111	1550	3183,0929361111		51.2							24				2435												185
	9	8	1899-12-31 02:46:51	8	1899-12-31 20:43:57	1900-01-07 23:30:48	K0 Inga komplikationer	29.8		43			43	43	15	15			88	88	-804,13315611111	2430	2319,2450138889									24				2481											3.11	188
	9	8	1899-12-31 02:46:51	8	1899-12-31 20:43:57	1900-01-07 23:30:48	K0 Inga komplikationer	24.7		46			46	46					85	85			1672,0511494444		55.8							24				2341											3.1	183
	9	8	1899-12-31 02:46:51	8	1899-12-31 20:43:57	1900-01-07 23:30:48	K0 Inga komplikationer	21.2		47			47	47					89	89	3173,426995	563	4367,426995		55							24				1194											2.04	159
	9	8	1899-12-31 02:46:51	8	1899-12-31 20:43:57	1900-01-07 23:30:48	K0 Inga komplikationer	14.6		39		50	39	39	12	12			85	85	1151,1937555556	529	4366,5981616667		54							21:35:00				1094		500										86
	9	8	1899-12-31 02:46:51	8	1899-12-31 20:43:57	1900-01-07 23:30:48	K0 Inga komplikationer	0														835	1852,9254638889		47.6											1035	500
	2	8	1899-12-31 00:08:48	1	1899-12-31 10:58:12	1899-12-31 11:07:01	K0 Inga komplikationer	4.5		10		13	10	10	4	4			36	36	1344,9309611111	2000	929,84531666667													2050	1500										0.68	77
	2	8	1899-12-31 00:08:48	1	1899-12-31 10:58:12	1899-12-31 11:07:01	K0 Inga komplikationer	0															3394,9309611111													2010
	2	2	1899-12-31 07:08:28	0	1899-12-31 07:08:28	1899-12-31 07:08:28	K0 Inga komplikationer	0
	2	2	1899-12-31 07:08:28	0	1899-12-31 07:08:28	1899-12-31 07:08:28	K0 Inga komplikationer	0													169,7562	1255	1424,7562		121											1255
	2	3	1899-12-31 08:42:24	1	1899-12-31 16:10:49	1900-01-01 00:53:13	K0 Inga komplikationer	3.4	386	2		6	2	2	5	5			19	19	1162,5885	1815	871,7635		91.3											1815											0.61	69
	2	3	1899-12-31 08:42:24	1	1899-12-31 16:10:49	1900-01-01 00:53:13	K0 Inga komplikationer	0															2977,5885		92											1715
	4	9	1899-12-31 04:33:51	2	1899-12-31 15:42:08	1900-01-01 20:15:59	K0 Inga komplikationer	0		8																																						70
	4	9	1899-12-31 04:33:51	2	1899-12-31 15:42:08	1900-01-01 20:15:59	K0 Inga komplikationer	5	392	14			14	14	5	5			31	31	2083,0039259545	1035	1532,3624752132													2720											0.95	71
	4	9	1899-12-31 04:33:51	2	1899-12-31 15:42:08	1900-01-01 20:15:59	K0 Inga komplikationer	6.7	685			16	14	14					29	29	1360,5	2720	4803,0039259545		81.4											2720											1.05	74
	4	9	1899-12-31 04:33:51	2	1899-12-31 15:42:08	1900-01-01 20:15:59	K0 Inga komplikationer	0	332														2800,5													1335
	1	8	1899-12-31 03:20:17	0	1899-12-31 03:20:17	1899-12-31 03:20:17	K0 Inga komplikationer	8	111			9	7	7					25	25	-636,133	640	3,867		99											640											1.23	86
	4	4	1899-12-31 01:32:24	3	1899-12-31 14:45:53	1900-01-02 16:18:18	K0 Inga komplikationer	2.8		5			5	5					37	37	1736,409078893	2180	3916,409078893									12:16:00				2180											0.81	76
	4	4	1899-12-31 01:32:24	3	1899-12-31 14:45:53	1900-01-02 16:18:18	K0 Inga komplikationer	2.5		7			7	7					29	29	1727,2882274772	2485	3521,4586910827		90.8							24				2485											0.94	82
	4	4	1899-12-31 01:32:24	3	1899-12-31 14:45:53	1900-01-02 16:18:18	K0 Inga komplikationer	3.2		6		9	6	6	3	3			22	22	357,8475	910	4212,2882274772		82.5							22:40:00				2405											1.06	77
	4	4	1899-12-31 01:32:24	3	1899-12-31 14:45:53	1900-01-02 16:18:18	K0 Inga komplikationer	0																												845
	2	6	1899-12-31 05:31:59	0	1899-12-31 05:31:59	1899-12-31 05:31:59	K0 Inga komplikationer	0				18
	2	6	1899-12-31 05:31:59	0	1899-12-31 05:31:59	1899-12-31 05:31:59	K0 Inga komplikationer	7.3		16			16	16	3	3			24	24	-105,80888888889	770	664,19111111111													770											1.86	136
	13	5	1899-12-31 09:27:55	12	1899-12-31 13:43:52	1900-01-11 23:11:47	K0 Inga komplikationer	5.1		13			13	13	1	1			15	15	77,863107503755	1585	2236,2565138889		102											2235											0.86	37
	13	5	1899-12-31 09:27:55	12	1899-12-31 13:43:52	1900-01-11 23:11:47	K0 Inga komplikationer	5		12			12	12					17	17	-765,485625		2789,514375		102.8											3555											0.97	39
	13	5	1899-12-31 09:27:55	12	1899-12-31 13:43:52	1900-01-11 23:11:47	K0 Inga komplikationer	4		6			6	6	1	1			15	15	-318,00952777778	2255	4021,9904722222		104.5											4340											0.88	55
	13	5	1899-12-31 09:27:55	12	1899-12-31 13:43:52	1900-01-11 23:11:47	K0 Inga komplikationer	4.1		12			12	12	1	1			15	15	606,5745	2940	4021,7240277778		105.6											4040	500										0.98	41
	13	5	1899-12-31 09:27:55	12	1899-12-31 13:43:52	1900-01-11 23:11:47	K0 Inga komplikationer	3.7		12			12	12	1	1			15	15	-863,95521666667	2355	3101,9502222222		104.7											3625											0.86	48
	13	5	1899-12-31 09:27:55	12	1899-12-31 13:43:52	1900-01-11 23:11:47	K0 Inga komplikationer	4.4		18			18	18					28	28	-894,67913888889	1990	2795,3208611111		104											3690											0.93	52
	13	5	1899-12-31 09:27:55	12	1899-12-31 13:43:52	1900-01-11 23:11:47	K0 Inga komplikationer	4.1		19									18	18	-513,00002777778		2713,4720277778		107.7							07:00:00				3040											1.11	39
	13	5	1899-12-31 09:27:55	12	1899-12-31 13:43:52	1900-01-11 23:11:47	K0 Inga komplikationer	3.9							4	4			38	38	-707,59872222222	2120	3027,4012777778		107.2											3735											1.07	55
	13	5	1899-12-31 09:27:55	12	1899-12-31 13:43:52	1900-01-11 23:11:47	K0 Inga komplikationer	3.4											32	32	-932,51627777778	2605	3015,3289722222		108.8											3745											1.02	61
	13	5	1899-12-31 09:27:55	12	1899-12-31 13:43:52	1900-01-11 23:11:47	K0 Inga komplikationer	3											32	32	-942,60561111111	3175	2812,2641388889		109.8											3745											1.03	54
	13	5	1899-12-31 09:27:55	12	1899-12-31 13:43:52	1900-01-11 23:11:47	K0 Inga komplikationer	2.6											41	41	-299,90272222222	2915	3336,0972777778		110.5							10:00:00				3636											1.08	61
	13	5	1899-12-31 09:27:55	12	1899-12-31 13:43:52	1900-01-11 23:11:47	K0 Inga komplikationer	0				22	19	19					29	29	1297,9411666667		4512,9411666667		110.5	99						24	0			3236							40	U	71	2			0
	13	5	1899-12-31 09:27:55	12	1899-12-31 13:43:52	1900-01-11 23:11:47	K0 Inga komplikationer	0														1145	3706,4711666667			99						01:50:00	0			1145	1000						40	U	71	1			0
	2	1	1899-12-31 08:09:38	1	1899-12-31 14:50:32	1899-12-31 23:00:11	K0 Inga komplikationer	0				12							11	11	1280	2215	4045		51.2											2765												48
	2	1	1899-12-31 08:09:38	1	1899-12-31 14:50:32	1899-12-31 23:00:11	K0 Inga komplikationer	0													200		4043		50.6											2365
	4	6	1899-12-31 06:03:01	3	1899-12-31 14:02:30	1900-01-02 20:05:32	K0 Inga komplikationer	5.1		19					8	8			36	36	270,07394166667	1000	2795,0739416667		110.6							10:00:00				2525											1.12	75
	4	6	1899-12-31 06:03:01	3	1899-12-31 14:02:30	1900-01-02 20:05:32	K0 Inga komplikationer	4.8											41	41	116,20730555555	4635	4876,2073055556		110.6							24				4760											1.15	81
	4	6	1899-12-31 06:03:01	3	1899-12-31 14:02:30	1900-01-02 20:05:32	K0 Inga komplikationer	5.3				19							70	70	2648,9673888889	4890	7538,9673888889		112							24				4890											1.19	103
	4	6	1899-12-31 06:03:01	3	1899-12-31 14:02:30	1900-01-02 20:05:32	K0 Inga komplikationer	0															7029,7225555556									06:00:00				4565	1000
	3	3	1899-12-31 20:39:58	1	1899-12-31 01:22:03	1899-12-31 22:02:01	K0 Inga komplikationer	0				11
	3	3	1899-12-31 20:39:58	1	1899-12-31 01:22:03	1899-12-31 22:02:01	K0 Inga komplikationer	5.3											17	17	2235,739	4315	4012,2874444444		95.2							20:35:00				9765	2000										0.68	89
	3	3	1899-12-31 20:39:58	1	1899-12-31 01:22:03	1899-12-31 22:02:01	K0 Inga komplikationer	0															12000,739													7990
	2	2	1899-12-31 05:01:30	0	1899-12-31 05:01:30	1899-12-31 05:01:30	K0 Inga komplikationer	0				5
	2	2	1899-12-31 05:01:30	0	1899-12-31 05:01:30	1899-12-31 05:01:30	K0 Inga komplikationer	0		4			4	4							1130		1130
	3	2	1899-12-31 12:12:26	2	1899-12-31 11:40:50	1900-01-01 23:53:17	K8 Allergisk allvarlig reaktion	1.3	104	13			13	13	3	3			18	18	1691,9820555556	1510	3641,9820555556													1950											0.52	79
	3	2	1899-12-31 12:12:26	2	1899-12-31 11:40:50	1900-01-01 23:53:17	K8 Allergisk allvarlig reaktion	2.8		11		11	11	11					18	18	4770,7053333333		3377,5638333333													4065											0.62	89
	3	2	1899-12-31 12:12:26	2	1899-12-31 11:40:50	1900-01-01 23:53:17	K8 Allergisk allvarlig reaktion	0														2205	8835,7053333333													4065	2500
	2	1	1899-12-31 09:22:43	0	1899-12-31 09:22:43	1899-12-31 09:22:43	K0 Inga komplikationer	0				15
	2	1	1899-12-31 09:22:43	0	1899-12-31 09:22:43	1899-12-31 09:22:43	K0 Inga komplikationer	0													1000	800	1000													800
	14	4	1899-12-31 21:22:18	11	1899-12-31 15:11:29	1900-01-11 12:33:48	K10 terinlggning	0		2
	14	4	1899-12-31 21:22:18	11	1899-12-31 15:11:29	1900-01-11 12:33:48	K10 terinlggning	4.8		11			11	11					32	32	65,311833333333	430	1721,0736111111		49.5											2474												54
	14	4	1899-12-31 21:22:18	11	1899-12-31 15:11:29	1900-01-11 12:33:48	K10 terinlggning	5.3		14			14	14					29	29	173,309	2150	1668,5894444444		50.8											2474											1.47	54
	14	4	1899-12-31 21:22:18	11	1899-12-31 15:11:29	1900-01-11 12:33:48	K10 terinlggning	5.4		10			10	10					34	34	-484,26838888889	2115	2588,309		52.7											2135											1.45	55
	14	4	1899-12-31 21:22:18	11	1899-12-31 15:11:29	1900-01-11 12:33:48	K10 terinlggning	5.8		13			13	13					27	27			1577,8543888889		53.4											2085											1.54	56
	14	4	1899-12-31 21:22:18	11	1899-12-31 15:11:29	1900-01-11 12:33:48	K10 terinlggning	6.4		9			9	9					28	28	-538,59146666666	2360	2321,4085333333		54.8											2860											1.7	63
	14	4	1899-12-31 21:22:18	11	1899-12-31 15:11:29	1900-01-11 12:33:48	K10 terinlggning	7	82	10			10	10					41	41	-953,81389444444	3265	2646,1861055556		56.2							21:45:00				3600												82
	14	4	1899-12-31 21:22:18	11	1899-12-31 15:11:29	1900-01-11 12:33:48	K10 terinlggning	7.4		18			16,5	16.5	14	14			48	48	-1146,8307555556		2645,6338833333		58							24				3385											1.96	104
	14	4	1899-12-31 21:22:18	11	1899-12-31 15:11:29	1900-01-11 12:33:48	K10 terinlggning	4.9	513						12						4670,7469305555	2992	7934,7469305555		60							24				3327											1.69	91
	14	4	1899-12-31 21:22:18	11	1899-12-31 15:11:29	1900-01-11 12:33:48	K10 terinlggning	3.8		14			18	18	8	8			36	36	3078,6681666667	2399	4278,6681666667		56							18:00:00				2994											1.29	86
	14	4	1899-12-31 21:22:18	11	1899-12-31 15:11:29	1900-01-11 12:33:48	K10 terinlggning	2.4					14	14	4				40	40	2230,0228777778	2115	4207,5917777778													2115											1.11	71
	14	4	1899-12-31 21:22:18	11	1899-12-31 15:11:29	1900-01-11 12:33:48	K10 terinlggning	2		16		14	16	16					35	35	4990,8059555556		4345,0228777778		54.8											2520											0.87	76
	14	4	1899-12-31 21:22:18	11	1899-12-31 15:11:29	1900-01-11 12:33:48	K10 terinlggning	1.3		15			15	15	3	3			22	22	228,98611111111	2520	7510,8059555556													2520											0.98	53
	14	4	1899-12-31 21:22:18	11	1899-12-31 15:11:29	1900-01-11 12:33:48	K10 terinlggning	0															228,98611111111
	2	2	1899-12-31 11:48:30	1	1899-12-31 15:05:46	1900-01-01 02:54:17	K0 Inga komplikationer	3.5		4		19	4	4	5	5			32	32	-123,22245833333	3730	3606,7775416667		84.7	85						01:15:00	1			3730							106	M	106	2	0.99	85	0
	2	2	1899-12-31 11:48:30	1	1899-12-31 15:05:46	1900-01-01 02:54:17	K0 Inga komplikationer	4.4	977														3604,8515416667		87.3	85						12:14:00	1			3480							106	M	106	1	0.66	106	0
	2	9	1899-12-31 05:58:30	1	1899-12-31 19:35:33	1900-01-01 01:34:03	K0 Inga komplikationer	18.4		39		41	30,5	30.5	13	13			45,5	45.5	5849,7290555556	115	3363,1565944444													1255											3.53	440
	2	9	1899-12-31 05:58:30	1	1899-12-31 19:35:33	1900-01-01 01:34:03	K0 Inga komplikationer	0														1255	7104,7290555556		60.5											1255
	2	2	1899-12-31 03:02:41	1	1899-12-31 12:35:52	1899-12-31 15:38:33	K0 Inga komplikationer	5.6				22							23	23	80,322611111111	790	1870,3226111111													1790											1.03	55
	2	2	1899-12-31 03:02:41	1	1899-12-31 12:35:52	1899-12-31 15:38:33	K0 Inga komplikationer	0															234,16466666667													635
	2	5	1899-12-31 07:39:33	0	1899-12-31 07:39:33	1899-12-31 07:39:33	K0 Inga komplikationer	0		3		14									848		1253
	2	5	1899-12-31 07:39:33	0	1899-12-31 07:39:33	1899-12-31 07:39:33	K0 Inga komplikationer	0		7			7	7	5	5						405	1053		65											405
	5	8	1899-12-31 00:19:28	3	1899-12-31 15:00:31	1900-01-02 15:20:00	K0 Inga komplikationer	0		10
	5	8	1899-12-31 00:19:28	3	1899-12-31 15:00:31	1900-01-02 15:20:00	K0 Inga komplikationer	12.3		22			22	22	5	5			45	45	3406,698888681	75	525,32		74											4575											4.97	391
	5	8	1899-12-31 00:19:28	3	1899-12-31 15:00:31	1900-01-02 15:20:00	K0 Inga komplikationer	8.1		22			22	22					34	34	2330,2475200299	645	5975,2475200299		70.2											3645											4.4	328
	5	8	1899-12-31 00:19:28	3	1899-12-31 15:00:31	1900-01-02 15:20:00	K0 Inga komplikationer	17.6		33		33	33	33	9	9			58	58	1059,5033888889		5946,8929638515		68.8									11:30:00		245											6.37	537
	5	8	1899-12-31 00:19:28	3	1899-12-31 15:00:31	1900-01-02 15:20:00	K0 Inga komplikationer	0															1059,5033888889
	22	5						0																		93							1										71	M	71	22			0
	22	5						0																		93							1										71	M	71	21			0
	22	5						0																		93							1										71	M	71	20			0
	22	5						0																		93							1										71	M	71	19			0
	22	5						0																		93							1										71	M	71	18			0
	22	5						0																		93							1										71	M	71	17			0
	22	5						0																		93							1										71	M	71	16			0
	27	5	1899-12-31 10:58:30	10	1899-12-31 14:48:03	1900-01-10 01:46:33	K0 Inga komplikationer	15.8		30			30	30	9	9			62	62	3555,7523333333	3725	2923,5933888889		99.2	93						24	1			5352							71	M	71	15	2.15	68	0
	22	5						0																		93							1										71	M	71	14			0
	22	5						0																		93							1										71	M	71	13			0
	27	5	1899-12-31 10:58:30	10	1899-12-31 14:48:03	1900-01-10 01:46:33	K0 Inga komplikationer	20.5		29			29	29					64	64	603,28444444444	5105	8907,7523333333		98.6	93						24	1			5205							71	M	71	12	2.41	82	0
	22	5						0																		93							1										71	M	71	11	2.41	82	0
	27	5	1899-12-31 10:58:30	10	1899-12-31 14:48:03	1900-01-10 01:46:33	K0 Inga komplikationer	28.4		31			31	31	8	8			61	61	968,10362222223		5108,8759444444		95.8	93						24	1			6665							71	M	71	10	3.41	102	0
	27	5	1899-12-31 10:58:30	10	1899-12-31 14:48:03	1900-01-10 01:46:33	K0 Inga komplikationer	34		29			29	29	8	8			63	63	-172,53350277778	6065	7633,1036222222		96.5	93						24	1			6610							71	M	71	9	4.11	93	0
	27	5	1899-12-31 10:58:30	10	1899-12-31 14:48:03	1900-01-10 01:46:33	K0 Inga komplikationer	31.2		29			29	29					68	68	-81,636063888887	4185	4540,3543722222		94.7	93						24	1			4840							71	M	71	8	3.62	102	0
	27	5	1899-12-31 10:58:30	10	1899-12-31 14:48:03	1900-01-10 01:46:33	K0 Inga komplikationer	27.5		14			14	14	5	5			32	32	-1108,2504777778	3990	3770,0124222222		95.3	93						24	1			4505							71	M	71	7	3.31	88	0
	27	5	1899-12-31 10:58:30	10	1899-12-31 14:48:03	1900-01-10 01:46:33	K0 Inga komplikationer	26.7		29			29	29					61	61	122,24283861111	3860	3852,2428386111		97.5	93						24	1			4505							71	M	71	6	3.52	86	0
	27	5	1899-12-31 10:58:30	10	1899-12-31 14:48:03	1900-01-10 01:46:33	K0 Inga komplikationer	22.3		16			16	16	5	5			43	43	109,33006388889		3852,1943386111		97.2	93						24	1			3630							71	M	71	5	3.25	88	0
	27	5	1899-12-31 10:58:30	10	1899-12-31 14:48:03	1900-01-10 01:46:33	K0 Inga komplikationer	17.3		16			16	16	5	5			43	43	-252,77169444444	3140	3517,2283055556		97.7	93						24	1			3770							71	M	71	4	2.93	90	0
	27	5	1899-12-31 10:58:30	10	1899-12-31 14:48:03	1900-01-10 01:46:33	K0 Inga komplikationer	12.7		18			18	18	5	5			35	35	1732,5770833333	4246	6118,5770833333		97.8	93						24	1			4386							71	M	71	3	2.55	94	0
	27	5	1899-12-31 10:58:30	10	1899-12-31 14:48:03	1900-01-10 01:46:33	K0 Inga komplikationer	11.6		22		31	22	22	7	7			46	46	4518,4843611111	1295	6116,2643055556		96.5	93						24	1			4086							71	M	71	2	2.1	120	0
	27	5	1899-12-31 10:58:30	10	1899-12-31 14:48:03	1900-01-10 01:46:33	K0 Inga komplikationer	10.5															5813,2306111111			93						11:00:00	1			1135							71	M	71	1	2.44	124	0
	4	9	1899-12-31 09:10:07	2	1899-12-31 16:14:43	1900-01-02 01:24:51		0		21
	4	9	1899-12-31 09:10:07	2	1899-12-31 16:14:43	1900-01-02 01:24:51		41.3		25			25	25	14	14			47,5	47.5	-882,02038888889	1075	1693,2366111111		90.4											3295											4.12	390
	4	9	1899-12-31 09:10:07	2	1899-12-31 16:14:43	1900-01-02 01:24:51		0				25			7				52	52	-379,41055555556	3295	1693,2366111111		91.6											3295
	4	9	1899-12-31 09:10:07	2	1899-12-31 16:14:43	1900-01-02 01:24:51		0							14								1412,2572222222		94.4											1723
	2	4	1899-12-31 02:42:08	1	1899-12-31 04:28:06	1899-12-31 07:10:15	K0 Inga komplikationer	0		14		13	14	14	6	6
	2	4	1899-12-31 02:42:08	1	1899-12-31 04:28:06	1899-12-31 07:10:15	K0 Inga komplikationer	0													908,563	1125	2033,563									03:00:00				1125
	18	8	1899-12-31 09:26:29	17	1899-12-31 11:25:34	1900-01-16 20:52:03	K7 Hypoxisk allvarlig hndelse	13		15			15	15	3	3			39	39	938,283	2360	2153,39775		85.2											2375											2.41	109
	18	8	1899-12-31 09:26:29	17	1899-12-31 11:25:34	1900-01-16 20:52:03	K7 Hypoxisk allvarlig hndelse	9.8		16			16	16	2	2			28	28	-541,59869444445		3601,4013055556		86.5	76		14		2009-01-07	2009-01-21		0			4143							71	M	71	17	2.61	96	0
	18	8	1899-12-31 09:26:29	17	1899-12-31 11:25:34	1900-01-16 20:52:03	K7 Hypoxisk allvarlig hndelse	3.5		18			18	18	3	3			39	39	-34,098333333332	3380	3579,9016666667		86.6	76	10:00:00	14		2009-01-07	2009-01-21		0			4143							71	M	71	16	1.28	46	0
	18	8	1899-12-31 09:26:29	17	1899-12-31 11:25:34	1900-01-16 20:52:03	K7 Hypoxisk allvarlig hndelse	6		14			14	14	5	5			32	32	-688,56883888889	650	3427,4311611111		87.7	76	24	14		2009-01-07	2009-01-21		0			4116							71	M	71	15	1.48	60	0
	18	8	1899-12-31 09:26:29	17	1899-12-31 11:25:34	1900-01-16 20:52:03	K7 Hypoxisk allvarlig hndelse	10.9		23			23	23					61	61	-752,31246666667	755	3397,7283833333		87	76	24	14		2009-01-07	2009-01-21	13:30:00	0			4148							71	M	71	14	1.65	104	0
	18	8	1899-12-31 09:26:29	17	1899-12-31 11:25:34	1900-01-16 20:52:03	K7 Hypoxisk allvarlig hndelse	34.5		29			29	29					56	56	-1416,6647916667	1644	3353,0949777778		89.2	76	10:30:00	14		2009-01-07	2009-01-21	24	0			4263							71	M	71	13	3.72	298	0
	18	8	1899-12-31 09:26:29	17	1899-12-31 11:25:34	1900-01-16 20:52:03	K7 Hypoxisk allvarlig hndelse	32.8		32			32	32	9	9			58	58	-542,47051666666	4260	3167,5294833333		89.2	76		14		2009-01-07	2009-01-21	24	0			4173							71	M	71	12	3.96	278	0
	18	8	1899-12-31 09:26:29	17	1899-12-31 11:25:34	1900-01-16 20:52:03	K7 Hypoxisk allvarlig hndelse	27.8		44			44	44	8	8			72	72	-114,00266666667	3570	3498,9973333333		93.5	76		14		2009-01-07	2009-01-21	24	0			3710							71	M	71	11	3.63	261	0
	18	8	1899-12-31 09:26:29	17	1899-12-31 11:25:34	1900-01-16 20:52:03	K7 Hypoxisk allvarlig hndelse	0		33			33	33					67	67	-1074,2297055556	3980	3496,6661666667		94.1	76		14		2009-01-07	2009-01-21	24	0			4280							71	M	71	10			0
	18	8	1899-12-31 09:26:29	17	1899-12-31 11:25:34	1900-01-16 20:52:03	K7 Hypoxisk allvarlig hndelse	19.5		44			44	44	12	12			79	79	842,9756861111		3398,9756861111		95.1	76		14		2009-01-07	2009-01-21	24	0			2630							71	M	71	9	3.24	203	0
	18	8	1899-12-31 09:26:29	17	1899-12-31 11:25:34	1900-01-16 20:52:03	K7 Hypoxisk allvarlig hndelse	8.8		19			19	19	10	10			50	50	-571,37526388889	1535	2538,0937055556		94.2	76	10:00:00	14		2009-01-07	2009-01-21	24	0			2575							71	M	71	8	1.86	91	0
	18	8	1899-12-31 09:26:29	17	1899-12-31 11:25:34	1900-01-16 20:52:03	K7 Hypoxisk allvarlig hndelse	11		25			17	17					53	53	-306,02499444444	355	2620,9750055556		93.7	76	24	14		2009-01-07	2009-01-21	24	0			2927							71	M	71	7	1.97	101	0
	18	8	1899-12-31 09:26:29	17	1899-12-31 11:25:34	1900-01-16 20:52:03	K7 Hypoxisk allvarlig hndelse	18.2					25	25					56	56	1291,3308305556		3638,3308305556		95.1	76	24	14		2009-01-07	2009-01-21	24	0			2683							71	M	71	6	2.4	149	0
	18	8	1899-12-31 09:26:29	17	1899-12-31 11:25:34	1900-01-16 20:52:03	K7 Hypoxisk allvarlig hndelse	10.9		20			20	20					60	60	-1211,7858555556	373	3631,71765		93.2	76	24	14		2009-01-07	2009-01-21	24	0			4585							71	M	71	5	2.52	96	0
	18	8	1899-12-31 09:26:29	17	1899-12-31 11:25:34	1900-01-16 20:52:03	K7 Hypoxisk allvarlig hndelse	9.8		21			21	21					45	45	316,03178333334	85	5091,0317833333		94.8	76	24	14		2009-01-07	2009-01-21	24	0			4775							71	M	71	4	2.22	96	0
	18	8	1899-12-31 09:26:29	17	1899-12-31 11:25:34	1900-01-16 20:52:03	K7 Hypoxisk allvarlig hndelse	23.1		31			31	31					62	62	637,54741388889	220	5075,9234444444		93.7	76	24	14		2009-01-07	2009-01-21	24	0			4406							71	M	71	3	2.04	195	0
	18	8	1899-12-31 09:26:29	17	1899-12-31 11:25:34	1900-01-16 20:52:03	K7 Hypoxisk allvarlig hndelse	32.9		36		41	36	36	9	9			64	64	3485,2790833333	1610	5205,2790833333		95.9	76	01:20:00	14		2009-01-07	2009-01-21	21:00:00	0			3682							71	M	71	2	3.06	330	0
	18	8	1899-12-31 09:26:29	17	1899-12-31 11:25:34	1900-01-16 20:52:03	K7 Hypoxisk allvarlig hndelse	29.4															4590,0766111111			76		14		2009-01-07	2009-01-21		0			1595							71	M	71	1	3.24	342	0
	14	6	1899-12-31 12:02:38	6	1899-12-31 18:49:41	1900-01-06 06:52:20	K0 Inga komplikationer	0		10
	14	6	1899-12-31 12:02:38	6	1899-12-31 18:49:41	1900-01-06 06:52:20	K0 Inga komplikationer	7.6							3	3			25	25	-334,48477777778	855	520,51522222222		92							01:15:00				855											1.22	61
	14	6	1899-12-31 12:02:38	6	1899-12-31 18:49:41	1900-01-06 06:52:20	K0 Inga komplikationer	6.9											40	40	-130,75901111112	4365	5794,2409888889		95.4							24				5925											1.39	62
	14	6	1899-12-31 12:02:38	6	1899-12-31 18:49:41	1900-01-06 06:52:20	K0 Inga komplikationer	6.1											49	49	-376,4157	5900	5652,5541083333		95.3							24				5915											1.39	76
	14	6	1899-12-31 12:02:38	6	1899-12-31 18:49:41	1900-01-06 06:52:20	K0 Inga komplikationer	5.3											60	60	1834,2396888889		4780,8130222222		97.8							24				4955											1.11	58
	14	6	1899-12-31 12:02:38	6	1899-12-31 18:49:41	1900-01-06 06:52:20	K0 Inga komplikationer	4.3							10	10			62	62	457,56175277778	2430	5432,5617527778		96.8							24				4975											1.07	74
	14	6	1899-12-31 12:02:38	6	1899-12-31 18:49:41	1900-01-06 06:52:20	K0 Inga komplikationer	3.2				23							65	65	5045,5715277778	4035	8447,5715277778		97.8							24				4505											0.71	59
	14	6	1899-12-31 12:02:38	6	1899-12-31 18:49:41	1900-01-06 06:52:20	K0 Inga komplikationer	0													5	3317	8446,1365277778									02:20:00				3402
	9	6	1899-12-31 19:07:12	7	1899-12-31 13:39:16	1900-01-07 08:46:29	K0 Inga komplikationer	7.8		23			20,5	20.5					30	30	427,5631111111	2990	532,55625		83.2											3780											1.03	36
	9	6	1899-12-31 19:07:12	7	1899-12-31 13:39:16	1900-01-07 08:46:29	K0 Inga komplikationer	7.8		22			22	22	3	3			35	35			4207,5631111111		82.7											2200											1.19	42
	9	6	1899-12-31 19:07:12	7	1899-12-31 13:39:16	1900-01-07 08:46:29	K0 Inga komplikationer	5.6		30			30	30					53	53	-182,05408333333	3060	4542,9459166667		84.5							01:35:00				4725											0.86	42
	9	6	1899-12-31 19:07:12	7	1899-12-31 13:39:16	1900-01-07 08:46:29	K0 Inga komplikationer	6		32			32	32	4	4			53	53	939,5136388889	2925	4298,1085555556		81.8							24				4725											1.19	54
	9	6	1899-12-31 19:07:12	7	1899-12-31 13:39:16	1900-01-07 08:46:29	K0 Inga komplikationer	5.4		38			38	38					72	72	285,60465	3135	4275,1579722222		81.9							24				3435											1.31	50
	9	6	1899-12-31 19:07:12	7	1899-12-31 13:39:16	1900-01-07 08:46:29	K0 Inga komplikationer	5.2		35			35	35					59	59	191,72226666667	2845	4066,7222666667		81.2							24				3875											1.1	44
	9	6	1899-12-31 19:07:12	7	1899-12-31 13:39:16	1900-01-07 08:46:29	K0 Inga komplikationer	5.2		33		22	33	33	7	7			69	69	5162,7226388889		9387,7226388889		80.8							24				4225											1.12	59
	9	6	1899-12-31 19:07:12	7	1899-12-31 13:39:16	1900-01-07 08:46:29	K0 Inga komplikationer	6.9							7	7					1823,5038611111	2050	9371,3467777778									19:10:00				4225	500										1.06	70
	9	6	1899-12-31 19:07:12	7	1899-12-31 13:39:16	1900-01-07 08:46:29	K0 Inga komplikationer	0														300	4000													300
	5	3	1899-12-31 07:57:28	3	1899-12-31 13:01:14	1900-01-02 20:58:43	K0 Inga komplikationer	0		5
	5	3	1899-12-31 07:57:28	3	1899-12-31 13:01:14	1900-01-02 20:58:43	K0 Inga komplikationer	2							3	3			22	22	261,46580316705	2585	2967,4919168763		73.8							08:30:00				2785											1.04	78
	5	3	1899-12-31 07:57:28	3	1899-12-31 13:01:14	1900-01-02 20:58:43	K0 Inga komplikationer	1.3							2	2			42	42	458,27933324746	3078	3636,2793332475		74.3							24				3178											0.93	67
	5	3	1899-12-31 07:57:28	3	1899-12-31 13:01:14	1900-01-02 20:58:43	K0 Inga komplikationer	1.8				17							42	42	1607,3418888889		4732,3418888889		75							24				3125											0.95	64
	5	3	1899-12-31 07:57:28	3	1899-12-31 13:01:14	1900-01-02 20:58:43	K0 Inga komplikationer	2.8														3050	3318,6485833333									08:00:00				3125												68
	2	4	1899-12-31 14:14:04	1	1899-12-31 11:31:48	1900-01-01 01:45:53	K0 Inga komplikationer	3.1		2		9	2	2					28	28	89,004316666666	2570	2659,0043166667													2570											1.93	72
	2	4	1899-12-31 14:14:04	1	1899-12-31 11:31:48	1900-01-01 01:45:53	K0 Inga komplikationer	0															2647,5904944444													2470
	15	5	1899-12-31 05:15:09	14	1899-12-31 12:58:35	1900-01-13 18:13:45	K1 Bakteriell multresistens	5.4		23			23	23					33	33	-120,82451944445	1020	3142,4038166667		89.4							13:00:00				4675											1.52	40
	15	5	1899-12-31 05:15:09	14	1899-12-31 12:58:35	1900-01-13 18:13:45	K1 Bakteriell multresistens	5.9		25			25	25	3	3			39	39	-285,703575	4660	3419,296425		90.5							24				4675											1.43	40
	15	5	1899-12-31 05:15:09	14	1899-12-31 12:58:35	1900-01-13 18:13:45	K1 Bakteriell multresistens	5.6		25			25	25					43	43	474,16097222223	3395	4194,1609722222		90.2							24				3720											1.26	33
	15	5	1899-12-31 05:15:09	14	1899-12-31 12:58:35	1900-01-13 18:13:45	K1 Bakteriell multresistens	6.5		32			32	32					59	59	1278,6567888889	3580	5198,6567888889		92.7							24				3920											1.39	37
	15	5	1899-12-31 05:15:09	14	1899-12-31 12:58:35	1900-01-13 18:13:45	K1 Bakteriell multresistens	6		31			31	31	7	7			59	59	563,02288333333	3650	5025,3567		91.6							24				3869											1.44	50
	15	5	1899-12-31 05:15:09	14	1899-12-31 12:58:35	1900-01-13 18:13:45	K1 Bakteriell multresistens	4.8		20			20	20					29	29	-1172,5044388889	3550	4432,0228833333		90.5							24				5267											1.18	38
	15	5	1899-12-31 05:15:09	14	1899-12-31 12:58:35	1900-01-13 18:13:45	K1 Bakteriell multresistens	4.6		20			20	20	9	9			31	31	-920,89257222222	4865	4939,1074277778		92.3							24				5860											1	39
	15	5	1899-12-31 05:15:09	14	1899-12-31 12:58:35	1900-01-13 18:13:45	K1 Bakteriell multresistens	5.5		27			27	27					41	41	543,99076666667	4885	4040,5584277778		93.9							24				5860											1.09	44
	15	5	1899-12-31 05:15:09	14	1899-12-31 12:58:35	1900-01-13 18:13:45	K1 Bakteriell multresistens	7		34			34	34					57	57	2370,4778333333	2775	5122,4778333333		95.3							24				3405											1.26	48
	15	5	1899-12-31 05:15:09	14	1899-12-31 12:58:35	1900-01-13 18:13:45	K1 Bakteriell multresistens	7.6		25			15	15	7	10			31	31	137,40601111111		4632,4060111111		90.7							24				4495											1.08	50
	15	5	1899-12-31 05:15:09	14	1899-12-31 12:58:35	1900-01-13 18:13:45	K1 Bakteriell multresistens	8.5							9	9			35	35	1856,8541972222	3685	6016,8541972222		91.5							24				4495											1.32	61
	15	5	1899-12-31 05:15:09	14	1899-12-31 12:58:35	1900-01-13 18:13:45	K1 Bakteriell multresistens	9.4							5				25	25	-1988,9845972222	3420	6012,4482083333		90.4							24				4875											1.33	53
	15	5	1899-12-31 05:15:09	14	1899-12-31 12:58:35	1900-01-13 18:13:45	K1 Bakteriell multresistens	12.2							10				58	58	-363,27829166667	4225	3488,7217083333		93							24				4875											1.37	57
	15	5	1899-12-31 05:15:09	14	1899-12-31 12:58:35	1900-01-13 18:13:45	K1 Bakteriell multresistens	12.3				18			9				68	68	-686,33144444444	2665	3462,5120555556		93.2							24				3085											1.26	49
	15	5	1899-12-31 05:15:09	14	1899-12-31 12:58:35	1900-01-13 18:13:45	K1 Bakteriell multresistens	0					25	25								1735	1719,1059166667									05:18:00				2415
	6	8	1899-12-31 21:28:31	4	1899-12-31 06:39:28	1900-01-04 04:07:59	K0 Inga komplikationer	0		16						10					1,1368683772162e-014		1,1368683772162e-014
	6	8	1899-12-31 21:28:31	4	1899-12-31 06:39:28	1900-01-04 04:07:59	K0 Inga komplikationer	14.8							10				70	70	1612,0225	1935	3610,5900115653		46.2											2385												121
	6	8	1899-12-31 21:28:31	4	1899-12-31 06:39:28	1900-01-04 04:07:59	K0 Inga komplikationer	12.8											51	51	38,358291382792		3610,4111226764		46											2015											2.24	103
	6	8	1899-12-31 21:28:31	4	1899-12-31 06:39:28	1900-01-04 04:07:59	K0 Inga komplikationer	12.1				25							66	66	645,52286111111	1727	2605,5228611111		49.2											1960											2.22	94
	6	8	1899-12-31 21:28:31	4	1899-12-31 06:39:28	1900-01-04 04:07:59	K0 Inga komplikationer	10.2													-2564,8625	1190	2590,7075833333		49.6											2820												96
	6	8	1899-12-31 21:28:31	4	1899-12-31 06:39:28	1900-01-04 04:07:59	K0 Inga komplikationer	0														2220														2820
	5	8	1899-12-31 08:56:17	4	1899-12-31 11:57:17	1900-01-03 20:53:35	K0 Inga komplikationer	7.2		28					4	4			45	45	841,17012222222	7720	3286,4095777778		98											7745											1.57	65
	5	8	1899-12-31 08:56:17	4	1899-12-31 11:57:17	1900-01-03 20:53:35	K0 Inga komplikationer	13.8							8	8			50	50	-1382,6727972222		2997,3272027778		101.2							03:40:00				6790											2.34	100
	5	8	1899-12-31 08:56:17	4	1899-12-31 11:57:17	1900-01-03 20:53:35	K0 Inga komplikationer	15.4					28	28					69	69	596,65815277778	4370	2985,8401138889		103.8							24				4380											2.15	104
	5	8	1899-12-31 08:56:17	4	1899-12-31 11:57:17	1900-01-03 20:53:35	K0 Inga komplikationer	14.9				26							45	45	2486,4687777778	2200	3596,4687777778		103.7							24				2225											1.77	82
	5	8	1899-12-31 08:56:17	4	1899-12-31 11:57:17	1900-01-03 20:53:35	K0 Inga komplikationer	0														1090	2428,8005555556									07:20:00				1090
	2	6	1899-12-31 04:05:12	1	1899-12-31 11:33:19	1899-12-31 15:38:31	K0 Inga komplikationer	3.3		24		26			7	7			57	57	1898,3282416667	1235	3133,3282416667									07:00:00				1235											1.2	73
	2	6	1899-12-31 04:05:12	1	1899-12-31 11:33:19	1899-12-31 15:38:31	K0 Inga komplikationer	0															3133,3282416667									03:40:00				1060
	9	4	1899-12-31 00:38:58	8	1899-12-31 14:46:39	1900-01-07 15:25:38	K0 Inga komplikationer	5.5		6			6	6					23	23	-1063,7730277778	4392	799,31777777778		77.6											4972											0.97	62
	9	4	1899-12-31 00:38:58	8	1899-12-31 14:46:39	1900-01-07 15:25:38	K0 Inga komplikationer	6.6		11			11	11					26	26	86,953	2140	3908,2269722222		81											4442											0.77	53
	9	4	1899-12-31 00:38:58	8	1899-12-31 14:46:39	1900-01-07 15:25:38	K0 Inga komplikationer	6.3		9			9	9					23	23	268,04267777778		3688,0426777778		80							21:53:00				3420											0.74	60
	9	4	1899-12-31 00:38:58	8	1899-12-31 14:46:39	1900-01-07 15:25:38	K0 Inga komplikationer	7.2		10			10	10	2	2			23	23	1341,4354888889	2200	4201,4354888889		81.8							24				3420											0.76	73
	9	4	1899-12-31 00:38:58	8	1899-12-31 14:46:39	1900-01-07 15:25:38	K0 Inga komplikationer	5.5							2	2			21	21	-531,37277777778	3540	4192,7349333333		82							24				4080											0.86	74
	9	4	1899-12-31 00:38:58	8	1899-12-31 14:46:39	1900-01-07 15:25:38	K0 Inga komplikationer	3.8							2	2			21	21	1768,8554444444		5188,8554444444									24				3420											0.84	86
	9	4	1899-12-31 00:38:58	8	1899-12-31 14:46:39	1900-01-07 15:25:38	K0 Inga komplikationer	4.7	104						6	6			26	26	5200,1721666667	3420	6915,1721666667		82.2							24				3420											0.7	85
	9	4	1899-12-31 00:38:58	8	1899-12-31 14:46:39	1900-01-07 15:25:38	K0 Inga komplikationer	6.1	77			13							37	37	2266,6002777778	1715	6914,291		77.9							22:10:00				1715											0.76	85
	9	4	1899-12-31 00:38:58	8	1899-12-31 14:46:39	1900-01-07 15:25:38	K0 Inga komplikationer	0														250	2516,6002777778													250
	2	6	1899-12-31 10:59:33	1	1899-12-31 10:39:55	1899-12-31 21:39:28	K0 Inga komplikationer	5.9		11		14			3	3			19	19	2200,63	100	799,33333333333													3350											1.3	120
	2	6	1899-12-31 10:59:33	1	1899-12-31 10:39:55	1899-12-31 21:39:28	K0 Inga komplikationer	0														2650	5550,63													3350
	24	5						0																		73.5							1										97	M	97	24			0
	24	5						0																		73.5							1										97	M	97	23			0
	24	5						0																		73.5							1										97	M	97	22			0
	21	5	1899-12-31 03:08:42	20	1899-12-31 15:48:50	1900-01-19 18:57:33	K9 Reintubation	0		12			12	12	5	5			41	41	182,19218888889	510	2772,1921888889		76	73.5						15:44:00	1			2590							97	M	97	21			0
	24	5	1899-12-31 03:08:42	20	1899-12-31 15:48:50	1900-01-19 18:57:33	K9 Reintubation	0		13			13	13					35	35	-1451,6078055556	2590	2128,3921944444		74.95	73.5						24	1			3580							97	M	97	20	1.26	57	0
	24	5	1899-12-31 03:08:42	20	1899-12-31 15:48:50	1900-01-19 18:57:33	K9 Reintubation	0		13			13	13	5	5			41	41	-1204,266	3840	2885,734		78.5	73.5						24	1			4090							97	M	97	19	1.35	63	0
	24	5	1899-12-31 03:08:42	20	1899-12-31 15:48:50	1900-01-19 18:57:33	K9 Reintubation	0		11			11	11	5	5			39	39			2865,734		81.6	73.5						24	1			3890							97	M	97	18	1.34	60	0
	24	5	1899-12-31 03:08:42	20	1899-12-31 15:48:50	1900-01-19 18:57:33	K9 Reintubation	0		13			13	13	7	7			28	28	-503,715225	4450	4206,284775		84	73.5						24	1			4710							97	M	97	17	1.33	67	0
	24	5	1899-12-31 03:08:42	20	1899-12-31 15:48:50	1900-01-19 18:57:33	K9 Reintubation	0		25			15	15	8	8			34	34	357,98968333333		6454,9896833333		85.1	73.5						24	1			6097							97	M	97	16	1.46	74	0
	24	5	1899-12-31 03:08:42	20	1899-12-31 15:48:50	1900-01-19 18:57:33	K9 Reintubation	0		14			14	14	7	7			36	36	509,06565555556	4322	6250,6172388889		85.3	73.5						24	1			6097							97	M	97	15	1.41	81	0
	24	5	1899-12-31 03:08:42	20	1899-12-31 15:48:50	1900-01-19 18:57:33	K9 Reintubation	0		18			18	18	7	7			50	50	-139,28423888889		3369,0656555556		85	73.5						24	1			2665							97	M	97	14	1.36	87	0
	24	5	1899-12-31 03:08:42	20	1899-12-31 15:48:50	1900-01-19 18:57:33	K9 Reintubation	0					25	25	12	12			67	67	20,07108888889	2490	2630,0710888889		85	73.5						24	1			2665							97	M	97	13	1.25	78	0
	24	5	1899-12-31 03:08:42	20	1899-12-31 15:48:50	1900-01-19 18:57:33	K9 Reintubation	0		21			21	21					69	69	-832,71716666667	2400	2630,2828333333		84.4	73.5						24	1			3463							97	M	97	12	1.23	65	0
	24	5	1899-12-31 03:08:42	20	1899-12-31 15:48:50	1900-01-19 18:57:33	K9 Reintubation	0		23			23	23	8	8			55	55	1798,189	3423	4258,189		85.5	73.5						24	1			3463							97	M	97	11	1.35	53	0
	24	5	1899-12-31 03:08:42	20	1899-12-31 15:48:50	1900-01-19 18:57:33	K9 Reintubation	0		26			26	26					63	63	-1379,934825	2160	3765,3180555556		83.7	73.5						24	1			3705							97	M	97	10	1.12	63	0
	24	5	1899-12-31 03:08:42	20	1899-12-31 15:48:50	1900-01-19 18:57:33	K9 Reintubation	0		22			22	22	10	10			55	55	867,32658055556	3280	5257,3265805556		84.5	73.5						24	1			4390							97	M	97	9	1.3	68	0
	24	5	1899-12-31 03:08:42	20	1899-12-31 15:48:50	1900-01-19 18:57:33	K9 Reintubation	0		21			21	21					55	55	-330,99688611111	4290	5253,2115861111		84	73.5						24	1			4390	1000						97	M	97	8	1.5	70	0
	24	5	1899-12-31 03:08:42	20	1899-12-31 15:48:50	1900-01-19 18:57:33	K9 Reintubation	0		23			23	23	11	11			65	65	689,68293055556	3475	4334,6829305556		86	73.5						24	1			3773							97	M	97	7	1.55	73	0
	24	5	1899-12-31 03:08:42	20	1899-12-31 15:48:50	1900-01-19 18:57:33	K9 Reintubation	0		23			23	23					57	57	-773,39125		4288,9215416667		84.5	73.5						24	1			4060							97	M	97	6	1.2	65	0
	24	5	1899-12-31 03:08:42	20	1899-12-31 15:48:50	1900-01-19 18:57:33	K9 Reintubation	0		26			26	26					57	57	2133,0274027778	3765	4518,0274027778		86.8	73.5							1			3795							97	M	97	5	1.09	74	0
	24	5	1899-12-31 03:08:42	20	1899-12-31 15:48:50	1900-01-19 18:57:33	K9 Reintubation	0		26			26	26	5	5			63	63	2338,3029861111	1805	4453,3029861111		84.4	73.5						24	1			2115							97	M	97	4	0.89	78	0
	24	5	1899-12-31 03:08:42	20	1899-12-31 15:48:50	1900-01-19 18:57:33	K9 Reintubation	0		3			3	3	8	8			30	30	3774,8715972222	1770	5799,8715972222		80.1	73.5						24	1			2025							97	M	97	3	0.83	76	0
	24	5	1899-12-31 03:08:42	20	1899-12-31 15:48:50	1900-01-19 18:57:33	K9 Reintubation	0		13		17	13	13	6	6			29	29	2725,537375	1585	5566,9385972222		78	73.5						24	1			1645							97	M	97	2	0.81	86	0
	24	5	1899-12-31 03:08:42	20	1899-12-31 15:48:50	1900-01-19 18:57:33	K9 Reintubation	0															4352,8311666667			73.5						03:25:00	1			1570							97	M	97	1	0.71	158	0
	3	9	1899-12-31 01:10:53	2	1899-12-31 11:22:17	1900-01-01 12:33:10	K0 Inga komplikationer	2.2		24					5	5			24	24	297,38358888889	3550	3361,9253055556		74											3600											0.76	45
	3	9	1899-12-31 01:10:53	2	1899-12-31 11:22:17	1900-01-01 12:33:10	K0 Inga komplikationer	2.4	325			29			7	7			69	69	585,21110555556		3291,42245		73.3							12:20:00				3450											0.92	63
	3	9	1899-12-31 01:10:53	2	1899-12-31 11:22:17	1900-01-01 12:33:10	K0 Inga komplikationer	0														1970	2580,2111055556									01:20:00				1970
	2	6	1899-12-31 00:11:07	0	1899-12-31 00:11:07	1899-12-31 00:11:07	K0 Inga komplikationer	0				33
	2	6	1899-12-31 00:11:07	0	1899-12-31 00:11:07	1899-12-31 00:11:07	K0 Inga komplikationer	0																								21:50:00
	2	8	1899-12-31 04:37:46	0	1899-12-31 04:37:46	1899-12-31 04:37:46	K0 Inga komplikationer	0				15
	2	8	1899-12-31 04:37:46	0	1899-12-31 04:37:46	1899-12-31 04:37:46	K0 Inga komplikationer	0											25	25	1350	1650	3000													1650
	3	8	1899-12-31 15:30:03	0	1899-12-31 15:30:03	1899-12-31 15:30:03	K0 Inga komplikationer	0		15
	3	8	1899-12-31 15:30:03	0	1899-12-31 15:30:03	1899-12-31 15:30:03	K0 Inga komplikationer	3.7				28	15	15					40	40	1693,2033333333	1130	1928,4526805556		81.9							23:04:00				1480											0.82	64
	3	8	1899-12-31 15:30:03	0	1899-12-31 15:30:03	1899-12-31 15:30:03	K0 Inga komplikationer	0															3173,2033333333													1075
	3	5	1899-12-31 10:49:13	1	1899-12-31 19:51:36	1900-01-01 06:40:49	K0 Inga komplikationer	0		6
	3	5	1899-12-31 10:49:13	1	1899-12-31 19:51:36	1900-01-01 06:40:49	K0 Inga komplikationer	0				15			1	1			18,5	18.5	1138,7944444444	2410	2252,4137777778		123.5											3165
	3	5	1899-12-31 10:49:13	1	1899-12-31 19:51:36	1900-01-01 06:40:49	K0 Inga komplikationer	0														2815	4303,7944444444			120										2815	500						84	U	97	1			0
	2	6	1899-12-31 07:41:54	0	1899-12-31 07:41:54	1899-12-31 07:41:54	K0 Inga komplikationer	0		6		7							36	36	792	365	1092													365
	2	6	1899-12-31 07:41:54	0	1899-12-31 07:41:54	1899-12-31 07:41:54	K0 Inga komplikationer	0														300	2													300
	3	4	1899-12-31 12:02:31	2	1899-12-31 16:29:06	1900-01-02 04:31:38	K0 Inga komplikationer	6		11			11	11					68	68	3131,9936861111	40	4496,9936861111									14:33:00				1365											2.66	149
	3	4	1899-12-31 12:02:31	2	1899-12-31 16:29:06	1900-01-02 04:31:38	K0 Inga komplikationer	5.4	703			32							86	86	7732,745625	1155	9107,745625		64							24				1375												125
	3	4	1899-12-31 12:02:31	2	1899-12-31 16:29:06	1900-01-02 04:31:38	K0 Inga komplikationer	3.5	445														9102,8155277778									11:10:00				1300											2.06	109
	8	3	1899-12-31 02:27:53	7	1899-12-31 13:38:51	1900-01-06 16:06:45	K0 Inga komplikationer	8.3		4					2	2			17	17	162,91161111111	710	439,57436111111													1850											1.58	73
	8	3	1899-12-31 02:27:53	7	1899-12-31 13:38:51	1900-01-06 16:06:45	K0 Inga komplikationer	0		3			3	3					25	25	327,81558333333	1985	2312,8155833333		69											1985
	8	3	1899-12-31 02:27:53	7	1899-12-31 13:38:51	1900-01-06 16:06:45	K0 Inga komplikationer	11.8		14			14	14					23	23	-2294,2748333333		2485,7251666667		68.4							18:26:00				4780											1.61	84
	8	3	1899-12-31 02:27:53	7	1899-12-31 13:38:51	1900-01-06 16:06:45	K0 Inga komplikationer	11.3		16			16	16	4	4			30	30	378,53427777778	4780	3628,5342777778		72.2							24				4780											1.56	102
	8	3	1899-12-31 02:27:53	7	1899-12-31 13:38:51	1900-01-06 16:06:45	K0 Inga komplikationer	11.1		13			13	13	4	4			30	30	-2799,4624444444	3250	3534,0046944444		74.4							24				5530											1.52	92
	8	3	1899-12-31 02:27:53	7	1899-12-31 13:38:51	1900-01-06 16:06:45	K0 Inga komplikationer	11.1		9			9	9					23	23	-2495,9962222222	5530	2899,0037777778		78.2							24				5395											1.57	92
	8	3	1899-12-31 02:27:53	7	1899-12-31 13:38:51	1900-01-06 16:06:45	K0 Inga komplikationer	12.3		14		14	14	14	3	3			26	26	823,18816666667	4895	3623,1881666667									24				5395											1.36	90
	8	3	1899-12-31 02:27:53	7	1899-12-31 13:38:51	1900-01-06 16:06:45	K0 Inga komplikationer	11.2															3509,7513611111									02:30:00				2250											1.58	91
	3	8	1899-12-31 17:27:34	2	1899-12-31 11:38:16	1900-01-02 05:05:50	K0 Inga komplikationer	6.5		11			11	11					32,5	32.5	-113,104325	605	491,895675		75											605											1.3	137
	3	8	1899-12-31 17:27:34	2	1899-12-31 11:38:16	1900-01-02 05:05:50	K0 Inga komplikationer	6.6				29			3	3			37	37	6872,6008722222	2750	10107,600872222		74.8	70						20:10:00	1			3850							88	M	88	2	1.07	82	0
	3	8	1899-12-31 17:27:34	2	1899-12-31 11:38:16	1900-01-02 05:05:50	K0 Inga komplikationer	7.1							8	8						3200	9990,8496111111		73.5	70						17:30:00	1			3235	500						88	M	88	1		82	0
	2	3	1899-12-31 12:02:03	1	1899-12-31 12:47:30	1900-01-01 00:49:33	K0 Inga komplikationer	6.8				6							8	8	1015,5		1015,5																								0.84	83
	2	3	1899-12-31 12:02:03	1	1899-12-31 12:47:30	1900-01-01 00:49:33	K0 Inga komplikationer	0													2037,41		2037,41		84.4
	4	9	1899-12-31 10:11:46	2	1899-12-31 23:20:50	1900-01-02 09:32:37	K0 Inga komplikationer	4.4																																							1.05	44
	4	9	1899-12-31 10:11:46	2	1899-12-31 23:20:50	1900-01-02 09:32:37	K0 Inga komplikationer	4.2							1	1			45	45	804,99213333334	2135	4009,9921333333		50.2											3205											1.01	50
	4	9	1899-12-31 10:11:46	2	1899-12-31 23:20:50	1900-01-02 09:32:37	K0 Inga komplikationer	3				42			4	4					3125,6293333333	3205	6415,6293333333		48.2											3290											0.94	46
	4	9	1899-12-31 10:11:46	2	1899-12-31 23:20:50	1900-01-02 09:32:37	K0 Inga komplikationer	0											47	47		3290	6392,2071111111													3290
	22	9	1899-12-31 05:43:17	21	1899-12-31 14:32:15	1900-01-20 20:15:32	K0 Inga komplikationer	26.3		20			20	20					40	40	1089,8933611111	570	2225,7881944444		73.2											2440											2.82	136
	22	9	1899-12-31 05:43:17	21	1899-12-31 14:32:15	1900-01-20 20:15:32	K0 Inga komplikationer	24.6		24			24	24	6	6			48	48	-776,76255555555	2300	1875,3527777778		73.8	73		2		2009-02-04	2009-02-06		0			2720							71	M	71	21	2.53	145	0
	22	9	1899-12-31 05:43:17	21	1899-12-31 14:32:15	1900-01-20 20:15:32	K0 Inga komplikationer	25.1		23			23	23	8	8			62	62	-469,764	2820	2485,236		73.8	73		2		2009-02-04	2009-02-06		0			2955							71	M	71	20	2.67	148	0
	22	9	1899-12-31 05:43:17	21	1899-12-31 14:32:15	1900-01-20 20:15:32	K0 Inga komplikationer	22.7		19			19	19	4	4			41	41	-212,77236111111		2607,2276388889		74.5	73		2		2009-02-04	2009-02-06		0			2845							71	M	71	19	2.78	158	0
	22	9	1899-12-31 05:43:17	21	1899-12-31 14:32:15	1900-01-20 20:15:32	K0 Inga komplikationer	20.6		15			15	15					36	36		2675	2607,2276388889		75	73		2		2009-02-04	2009-02-06		0			2485							71	M	71	18	2.88	153	0
	22	9	1899-12-31 05:43:17	21	1899-12-31 14:32:15	1900-01-20 20:15:32	K0 Inga komplikationer	16.5		15			15	15					48	48	-1824,11675	4150	2335,88325		77.1	73		2		2009-02-04	2009-02-06		0			4160							71	M	71	17	2.8	132	0
	22	9	1899-12-31 05:43:17	21	1899-12-31 14:32:15	1900-01-20 20:15:32	K0 Inga komplikationer	8.1		19			19	19	10	10			40	40	677,64825	1875	3525,64825		76.6	73	08:30:00	2		2009-02-04	2009-02-06	20:20:00	0			4078							71	M	71	16	1.42	73	0
	22	9	1899-12-31 05:43:17	21	1899-12-31 14:32:15	1900-01-20 20:15:32	K0 Inga komplikationer	14.2		20			20	20					52	52	1037,3719555556	920	3239,3719555556			73	24	2		2009-02-04	2009-02-06	24	0			3757							71	M	71	15	1.44	98	0
	22	9	1899-12-31 05:43:17	21	1899-12-31 14:32:15	1900-01-20 20:15:32	K0 Inga komplikationer	43		23			23	23	8	8			52	52	-424,10869444444	3925	3635,8913055556		77.5	73	08:30:00	2		2009-02-04	2009-02-06	24	0			4060							71	M	71	14	3.5	266	0
	22	9	1899-12-31 05:43:17	21	1899-12-31 14:32:15	1900-01-20 20:15:32	K0 Inga komplikationer	38		26			26	26	9	9			62	62	326,7475	3055	3751,7475		79	73		2		2009-02-04	2009-02-06	24	0			3740							71	M	71	13	3.65	292	0
	22	9	1899-12-31 05:43:17	21	1899-12-31 14:32:15	1900-01-20 20:15:32	K0 Inga komplikationer	34.2		29			29	29	7	7			55	55	650,43861111111	2320	3805,4386111111			73		2		2009-02-04	2009-02-06	24	0			3230							71	M	71	12	3.94	292	0
	22	9	1899-12-31 05:43:17	21	1899-12-31 14:32:15	1900-01-20 20:15:32	K0 Inga komplikationer	25.3		30			30	30					64	64	985,46973888889	3880	5270,4697388889		76.3	73		2		2009-02-04	2009-02-06	24	0			4285							71	M	71	11	3.28	213	0
	22	9	1899-12-31 05:43:17	21	1899-12-31 14:32:15	1900-01-20 20:15:32	K0 Inga komplikationer	21.2		26			26	26	7	7			56	56	-256,10050833333		5214,5065166667		77.6	73		2		2009-02-04	2009-02-06	24	0			4655							71	M	71	10	2.7	160	0
	22	9	1899-12-31 05:43:17	21	1899-12-31 14:32:15	1900-01-20 20:15:32	K0 Inga komplikationer	18		18			18	18	7	7			54	54	-495,88790555555	4535	4398,4159361111		79	73		2		2009-02-04	2009-02-06	24	0			4655							71	M	71	9	2.36	124	0
	22	9	1899-12-31 05:43:17	21	1899-12-31 14:32:15	1900-01-20 20:15:32	K0 Inga komplikationer	15.9		23			23	23					67	67	-243,373825	2700	3203,07425		80.2	73		2		2009-02-04	2009-02-06	24	0			3430							71	M	71	8	1.82	116	0
	22	9	1899-12-31 05:43:17	21	1899-12-31 14:32:15	1900-01-20 20:15:32	K0 Inga komplikationer	13.7		22			22	22	9	9			57	57	-2231,788	4395	2536,626175		80.8	73		2		2009-02-04	2009-02-06	24	0			4480							71	M	71	7	1.73	105	0
	22	9	1899-12-31 05:43:17	21	1899-12-31 14:32:15	1900-01-20 20:15:32	K0 Inga komplikationer	11.2		26			26	26					64	64	-1852,4151555556	4500	2657,5848444444		83	73		2		2009-02-04	2009-02-06	24	0			4510							71	M	71	6	1.48	107	0
	22	9	1899-12-31 05:43:17	21	1899-12-31 14:32:15	1900-01-20 20:15:32	K0 Inga komplikationer	10.5		22			22	22	11	11			69	69	-319,73414722222	3435	3165,2658527778		84	73		2		2009-02-04	2009-02-06	24	0			4335							71	M	71	5	1.46	92	0
	22	9	1899-12-31 05:43:17	21	1899-12-31 14:32:15	1900-01-20 20:15:32	K0 Inga komplikationer	9.8	270				22	22	10	10			38	38	2245,563825		3165,212475		85.6	73		2		2009-02-04	2009-02-06	24	0			3435							71	M	71	4	1.26	105	0
	22	9	1899-12-31 05:43:17	21	1899-12-31 14:32:15	1900-01-20 20:15:32	K0 Inga komplikationer	8	798	22			22	22					46	46	6177,363175	1220	4495,563825		84.5	73		2		2009-02-04	2009-02-06	15:45:00	0			2250							71	M	71	3	1.24	103	0
	22	9	1899-12-31 05:43:17	21	1899-12-31 14:32:15	1900-01-20 20:15:32	K0 Inga komplikationer	5.6	908	19		21	19	19	7	7			41	41	7789,4968055556	1765	7942,363175		87.3	73		2		2009-02-04	2009-02-06		0			1765							71	M	71	2	0.91	94	0
	22	9	1899-12-31 05:43:17	21	1899-12-31 14:32:15	1900-01-20 20:15:32	K0 Inga komplikationer	0														1612	9401,4968055556			73		2		2009-02-04	2009-02-06		0			1612	500						71	M	71	1			0
	7	5	1899-12-31 09:05:40	6	1899-12-31 17:01:07	1900-01-06 02:06:47	K0 Inga komplikationer	0		12			12	12	6	6			29	29	-553,66205555556	4235	2481,2034444444		90.5											4260
	7	5	1899-12-31 09:05:40	6	1899-12-31 17:01:07	1900-01-06 02:06:47	K0 Inga komplikationer	0		11			11	11	6	6			31	31	-759,63361111111		2830,3663888889		94.2											4110
	7	5	1899-12-31 09:05:40	6	1899-12-31 17:01:07	1900-01-06 02:06:47	K0 Inga komplikationer	0		16			16	16	8	8			48	48	1380,2371305556	3555	5160,2371305556		94											3780
	7	5	1899-12-31 09:05:40	6	1899-12-31 17:01:07	1900-01-06 02:06:47	K0 Inga komplikationer	0		9			9	9	7	7			33	33	3580,7495611111		7730,7495611111		95.9							11:00:00				4150
	7	5	1899-12-31 09:05:40	6	1899-12-31 17:01:07	1900-01-06 02:06:47	K0 Inga komplikationer	0					6	6					26	26	1447,6927111111	3070	7347,7375166667		93							24				4150	500
	7	5	1899-12-31 09:05:40	6	1899-12-31 17:01:07	1900-01-06 02:06:47	K0 Inga komplikationer	0				19			8	8			28	28	5171,7544027778		7801,7544027778		94.4							24				2950
	7	5	1899-12-31 09:05:40	6	1899-12-31 17:01:07	1900-01-06 02:06:47	K0 Inga komplikationer	0														2555	6500,042975									09:00:00				2630	1000
	3	8	1899-12-31 12:36:50	0	1899-12-31 12:36:50	1899-12-31 12:36:50	K0 Inga komplikationer	0				14
	3	8	1899-12-31 12:36:50	0	1899-12-31 12:36:50	1899-12-31 12:36:50	K0 Inga komplikationer	3.8		12									22	22	366	650	1016													1300											0.88	63
	3	8	1899-12-31 12:36:50	0	1899-12-31 12:36:50	1899-12-31 12:36:50	K0 Inga komplikationer	0														1300	1016													1300
	20	3	1899-12-31 09:07:09	19	1899-12-31 22:28:55	1900-01-19 07:36:04	K0 Inga komplikationer	17.4		19			19	19	9	9			32	32	102,86516388889	1220	3642,8651638889		46.7							21:07:00				3540											1.9	110
	20	3	1899-12-31 09:07:09	19	1899-12-31 22:28:55	1900-01-19 07:36:04	K0 Inga komplikationer	14.7		22			22	22	7	7			32	32	168,75488888889	3380	4398,7548888889		46.3							24				4230											2.2	93
	20	3	1899-12-31 09:07:09	19	1899-12-31 22:28:55	1900-01-19 07:36:04	K0 Inga komplikationer	14.1		14			14	14	8	8			32	32	-1580,4859305556	4460	4396,0707388889		45.4							24				4580											1.71	96
	20	3	1899-12-31 09:07:09	19	1899-12-31 22:28:55	1900-01-19 07:36:04	K0 Inga komplikationer	12.5		25			25	25	13	13			54	54	274,69324722222		3309,6932472222		47.5							24				4385											1.57	96
	20	3	1899-12-31 09:07:09	19	1899-12-31 22:28:55	1900-01-19 07:36:04	K0 Inga komplikationer	8.8		16			16	16					22	22	681,53521111111	2835	4041,5352111111		48.4							24				3360											1.67	84
	20	3	1899-12-31 09:07:09	19	1899-12-31 22:28:55	1900-01-19 07:36:04	K0 Inga komplikationer	6.1		17			17	17	8	8			24	24	-162,44189444445	3230	4777,5581055556		47.5							24				4940											1.5	58
	20	3	1899-12-31 09:07:09	19	1899-12-31 22:28:55	1900-01-19 07:36:04	K0 Inga komplikationer	6.9		18			18	18	9	9			22	22	1438,5141111111	4530	5758,5141111111		47.6							24				4940											1.26	62
	20	3	1899-12-31 09:07:09	19	1899-12-31 22:28:55	1900-01-19 07:36:04	K0 Inga komplikationer	10.9		12			12	12	7	7			28	28	262,22095888889	4160	5727,5416388889		46.4							24				4320											1.55	72
	20	3	1899-12-31 09:07:09	19	1899-12-31 22:28:55	1900-01-19 07:36:04	K0 Inga komplikationer	10.3		16			16	16	7	7			46	46	931,13493083333	2925	4719,8752086111		47.2							24				2925											1.67	78
	20	3	1899-12-31 09:07:09	19	1899-12-31 22:28:55	1900-01-19 07:36:04	K0 Inga komplikationer	10.7		17			17	17	8	8			35	35	218,05745111111	2635	3496,0574511111		45.8							24				3278												104
	20	3	1899-12-31 09:07:09	19	1899-12-31 22:28:55	1900-01-19 07:36:04	K0 Inga komplikationer	9.3		28			28	28	11	11			47	47	-471,15305722222	3168	4018,8469427778		46							24				4490											1.67	92
	20	3	1899-12-31 09:07:09	19	1899-12-31 22:28:55	1900-01-19 07:36:04	K0 Inga komplikationer	8.7		17			17	17					22	22	1896,4783786111	4435	5530,4783786111		49							24				4490											1.82	96
	20	3	1899-12-31 09:07:09	19	1899-12-31 22:28:55	1900-01-19 07:36:04	K0 Inga komplikationer	9.4		15			15	15	5	5			30	30	1456,0499888889	3545	5038,8818166667		47.2							24				3634											1.67	88
	20	3	1899-12-31 09:07:09	19	1899-12-31 22:28:55	1900-01-19 07:36:04	K0 Inga komplikationer	5.6		22			22	22	9	9			26	26	1951,4386333333	2570	4261,4386333333		46.7							24				2740											0.97	64
	20	3	1899-12-31 09:07:09	19	1899-12-31 22:28:55	1900-01-19 07:36:04	K0 Inga komplikationer	5.8		21			21	21	6	6			24	24	-27,450177777777	4245	4237,5498222222		46.5							24				4265											1.08	63
	20	3	1899-12-31 09:07:09	19	1899-12-31 22:28:55	1900-01-19 07:36:04	K0 Inga komplikationer	5.8		25			13	13	6	6			20	20	-627,06410555556	5860	5237,9358944444		46.5							24				5865											1.03	84
	20	3	1899-12-31 09:07:09	19	1899-12-31 22:28:55	1900-01-19 07:36:04	K0 Inga komplikationer	7.9	52	13			13	13	7	7			22	22	-1235,7505	3750	5237,6540055556		48							24				5685											1.07	81
	20	3	1899-12-31 09:07:09	19	1899-12-31 22:28:55	1900-01-19 07:36:04	K0 Inga komplikationer	4.4	27	13			13	13	10	10			22	22	1838,9571277778		4823,9571277778		51.3							24				3760											0.91	70
	20	3	1899-12-31 09:07:09	19	1899-12-31 22:28:55	1900-01-19 07:36:04	K0 Inga komplikationer	0				26	25	25	5				34	34	2118,3527777778	2915	4776,2077944444									13:06:00				2985
	20	3	1899-12-31 09:07:09	19	1899-12-31 22:28:55	1900-01-19 07:36:04	K0 Inga komplikationer	0														2020	4138,3527777778													2020
	6	3	1899-12-31 04:34:58	1	1899-12-31 11:08:17	1899-12-31 15:43:16	K0 Inga komplikationer	0		11											-217,43996851472	825	757,56003148528		68.9											975
	6	3	1899-12-31 04:34:58	1	1899-12-31 11:08:17	1899-12-31 15:43:16	K0 Inga komplikationer	0				13	11	11					37	37	2839,4603972222	2505	3919,4603972222		68.8											2505
	6	3	1899-12-31 04:34:58	1	1899-12-31 11:08:17	1899-12-31 15:43:16	K0 Inga komplikationer	0															3902,0992138889		76											810
	2	5	1899-12-31 00:14:09	1	1899-12-31 11:06:05	1899-12-31 11:20:14	K0 Inga komplikationer	1.9		10		9			6	6			22	22	322,5	400	722,5													450											0.82	58
	2	5	1899-12-31 00:14:09	1	1899-12-31 11:06:05	1899-12-31 11:20:14	K0 Inga komplikationer	0														450	25													450
	3	9	1899-12-31 10:28:38	0	1899-12-31 10:28:38	1899-12-31 10:28:38	K0 Inga komplikationer	0		6		42
	3	9	1899-12-31 10:28:38	0	1899-12-31 10:28:38	1899-12-31 10:28:38	K0 Inga komplikationer	0		35			35	35	9	9			76	76	1689,389	125	1814,389									19:45:00				250
	3	9	1899-12-31 10:28:38	0	1899-12-31 10:28:38	1899-12-31 10:28:38	K0 Inga komplikationer	0														250	1000,5													250
	30	6						0																		100							1										88	M	88	30			0
	30	6						0																		100							1										88	M	88	29			0
	30	6						0																		100							1										88	M	88	28			0
	30	6						0																		100							1										88	M	88	27			0
	30	6						0																		100							1										88	M	88	26			0
	30	6						0																		100							1										88	M	88	25			0
	30	6						0																		100							1										88	M	88	24			0
	30	6						0																		100							1										88	M	88	23			0
	30	6						0																		100							1										88	M	88	22			0
	30	6						0																		100							1										88	M	88	21			0
	30	6						0																		100							1										88	M	88	20			0
	30	6						0																		100							1										88	M	88	19			0
	30	6						0																		100							1										88	M	88	18			0
	30	6						0																		100							1										88	M	88	17			0
	30	6						0																		100							1										88	M	88	16			0
	30	6						0																		100							1										88	M	88	15			0
	30	6						0																		100							1										88	M	88	14			0
	30	6						0																		100							1										88	M	88	13			0
	30	6						0																		100							1										88	M	88	12			0
	30	6						0																		100							1										88	M	88	11			0
	30	6						0																		100							1										88	M	88	10			0
	30	6						0																		100							1										88	M	88	9			0
	30	6						0																		100							1										88	M	88	8			0
	7	6	1899-12-31 21:15:03	1	1899-12-31 13:47:40	1900-01-01 11:02:43	K0 Inga komplikationer	0																	100	100							1										88	M	88	7			0
	30	6						0																		100							1										88	M	88	6			0
	7	6	1899-12-31 21:15:03	1	1899-12-31 13:47:40	1900-01-01 11:02:43	K0 Inga komplikationer	7.6	2230	13		30	13	13					35	35	1293,8479833333	1305	1299,2446111111		99.9	100						20:30:00	1			4105							88	M	88	5	1.35	159	0
	30	6						0																		100							1										88	M	88	4			0
	7	6	1899-12-31 21:15:03	1	1899-12-31 13:47:40	1900-01-01 11:02:43	K0 Inga komplikationer	6.8	1729												1617,8233333333	2605	5398,8479833333		97	100						21:15:00	1			3420							88	M	88	3		161	0
	30	6						0																		100							1										88	M	88	2		161	0
	7	6	1899-12-31 21:15:03	1	1899-12-31 13:47:40	1900-01-01 11:02:43	K0 Inga komplikationer	0														445	2062,8233333333			100							1			445							88	M	88	1			0
	8	3	1899-12-31 18:34:02	7	1899-12-31 00:30:45	1900-01-06 19:04:48	K0 Inga komplikationer	0
	8	3	1899-12-31 18:34:02	7	1899-12-31 00:30:45	1900-01-06 19:04:48	K0 Inga komplikationer	0		15			7,5	7.5	5	5			20,5	20.5	661,84413611111	2990	2261,8441361111		70.1							00:25:00				2990
	8	3	1899-12-31 18:34:02	7	1899-12-31 00:30:45	1900-01-06 19:04:48	K0 Inga komplikationer	0		11			11	11					23	23	638,57226388888		3698,5722638889		71.3							24				3060
	8	3	1899-12-31 18:34:02	7	1899-12-31 00:30:45	1900-01-06 19:04:48	K0 Inga komplikationer	0		20			20	20	8	8			49	49	-1375,5254194444	2910	3139,3627083333		71.2							24				3210
	8	3	1899-12-31 18:34:02	7	1899-12-31 00:30:45	1900-01-06 19:04:48	K0 Inga komplikationer	0		21			21	21	6	6			52	52	-1430,9221861111	4190	2804,0778138889		72.6							24				4235
	8	3	1899-12-31 18:34:02	7	1899-12-31 00:30:45	1900-01-06 19:04:48	K0 Inga komplikationer	0		19			19	19	4	4			44	44	-1676,13	5700	4030,87		73.7							24				5707
	8	3	1899-12-31 18:34:02	7	1899-12-31 00:30:45	1900-01-06 19:04:48	K0 Inga komplikationer	0		4		19	4	4	5	5			16	16	5996,6377138889		10231,637713889		77.4							24				5547
	8	3	1899-12-31 18:34:02	7	1899-12-31 00:30:45	1900-01-06 19:04:48	K0 Inga komplikationer	0													2776,385	3820	9408,235125		55.9							18:35:00				4235	1500
	2	4	1899-12-31 10:12:13	1	1899-12-31 11:42:42	1899-12-31 21:54:55	K0 Inga komplikationer	2.5		14		23			3	3			20	20	30,603208333331	700	2465,6032083333													2435											0.95	75
	2	4	1899-12-31 10:12:13	1	1899-12-31 11:42:42	1899-12-31 21:54:55	K0 Inga komplikationer	5														2435	2448,2865888889													2435											1.06	96
	19	6	1899-12-31 02:06:56	1	1899-12-31 13:37:53	1899-12-31 15:44:49	K0 Inga komplikationer	4	1730												-520,06502499999		4654,934975		91.5											730												67
	19	6	1899-12-31 02:06:56	1	1899-12-31 13:37:53	1899-12-31 15:44:49	K0 Inga komplikationer	3.9		21		22	21	21	8	8			54	54	1186,0864166667	4975	4653,5482861111		92											5175											0.66	88
	19	6	1899-12-31 02:06:56	1	1899-12-31 13:37:53	1899-12-31 15:44:49	K0 Inga komplikationer	0																												1355
	7	9	1899-12-31 11:28:38	6	1899-12-31 14:33:15	1900-01-06 02:01:53	K0 Inga komplikationer	16.5		24			24	24	4	4			40	40	-148,9135	390	2386,9240666667		62											3185											2.56	198
	7	9	1899-12-31 11:28:38	6	1899-12-31 14:33:15	1900-01-06 02:01:53	K0 Inga komplikationer	16.1		27			27	27					42	42	-2722,5450666667	2515	2375,5341361111		62.5							16:48:00				5110											2.8	300
	7	9	1899-12-31 11:28:38	6	1899-12-31 14:33:15	1900-01-06 02:01:53	K0 Inga komplikationer	14.5		26			26	26	4	4			45	45	-1299,0425833333		2810,9574166667		66.5							24				4990											2.86	377
	7	9	1899-12-31 11:28:38	6	1899-12-31 14:33:15	1900-01-06 02:01:53	K0 Inga komplikationer	14.4		34			34	34					66	66	2121,8401333333	1320	3113,8401333333		68.2							24				4110											3.14	373
	7	9	1899-12-31 11:28:38	6	1899-12-31 14:33:15	1900-01-06 02:01:53	K0 Inga komplikationer	11.7		29			29	29					72	72	5333,5390805556	245	5698,5390805556		66.2							24				992											3.3	302
	7	9	1899-12-31 11:28:38	6	1899-12-31 14:33:15	1900-01-06 02:01:53	K0 Inga komplikationer	9.5				32			10	10			63	63	10609,257036111		19909,257036111		64.1							24				9300											2.27	197
	7	9	1899-12-31 11:28:38	6	1899-12-31 14:33:15	1900-01-06 02:01:53	K0 Inga komplikationer	9.6														350	19908,325952778									11:31:00				9300	1500										1.86	158
	2	9	1899-12-31 09:12:10	1	1899-12-31 00:52:27	1899-12-31 10:04:37	K0 Inga komplikationer	0		24		16
	2	9	1899-12-31 09:12:10	1	1899-12-31 00:52:27	1899-12-31 10:04:37	K0 Inga komplikationer	0							4	4			54	54	2603,459	995	3898,459		72							09:15:00				1295
	3	5	1899-12-31 06:21:05	1	1899-12-31 21:01:41	1900-01-01 03:22:46	K0 Inga komplikationer	0		9
	3	5	1899-12-31 06:21:05	1	1899-12-31 21:01:41	1900-01-01 03:22:46	K0 Inga komplikationer	3.1	92			39			10	10			51,5	51.5	2894,4456166667	110	9400,4777777778		77							21:00:00				8535											0.58	109
	3	5	1899-12-31 06:21:05	1	1899-12-31 21:01:41	1900-01-01 03:22:46	K0 Inga komplikationer	0														8535	7892,3838888889									06:30:00				8535	500
	10	4	1899-12-31 05:33:08	8	1899-12-31 14:23:49	1900-01-07 19:56:58	K0 Inga komplikationer	0		7
	10	4	1899-12-31 05:33:08	8	1899-12-31 14:23:49	1900-01-07 19:56:58	K0 Inga komplikationer	11		20			20	20					38	38	-328,61516666667	870	1995,4218055556				00:48:00									2603											2.01	109
	10	4	1899-12-31 05:33:08	8	1899-12-31 14:23:49	1900-01-07 19:56:58	K0 Inga komplikationer	13		18			18	18	7	7			38	38	-994,1215	2000	3685,8785			81.8	24	7		2009-01-28	2009-02-04		0			4680							66	U	97	8		134	0
	10	4	1899-12-31 05:33:08	8	1899-12-31 14:23:49	1900-01-07 19:56:58	K0 Inga komplikationer	29.8		27			27	27	6	6			39	39	-95,38066666667	4680	4574,6193333333		83.8	81.8	07:10:00	7		2009-01-28	2009-02-04		0			4680							66	U	97	7	3.2	283	0
	10	4	1899-12-31 05:33:08	8	1899-12-31 14:23:49	1900-01-07 19:56:58	K0 Inga komplikationer	26.6		25			25	25					39	39	902,09333333334	4670	4662,0933333333		84	81.8		7		2009-01-28	2009-02-04		0			4670							66	U	97	6	3.28	291	0
	10	4	1899-12-31 05:33:08	8	1899-12-31 14:23:49	1900-01-07 19:56:58	K0 Inga komplikationer	14.2		25			25	25	6	6			36	36	-834,10838888889	3710	3857,6964166667			81.8		7		2009-01-28	2009-02-04		0			4022							66	U	97	5	2.66	236	0
	10	4	1899-12-31 05:33:08	8	1899-12-31 14:23:49	1900-01-07 19:56:58	K0 Inga komplikationer	7.8		21			21	21					41	41	-783,591625	1615	3490,408375		85.8	81.8	18:00:00	7		2009-01-28	2009-02-04		0			4274							66	U	97	4	1.21	171	0
	10	4	1899-12-31 05:33:08	8	1899-12-31 14:23:49	1900-01-07 19:56:58	K0 Inga komplikationer	9		32			27	27	7	7			53	53	111,944375		3165,4451527778			81.8	24	7		2009-01-28	2009-02-04		0			3436							66	U	97	3	1.35	222	0
	10	4	1899-12-31 05:33:08	8	1899-12-31 14:23:49	1900-01-07 19:56:58	K0 Inga komplikationer	14.4				31	32	32	11	11			66	66	4671,139	115	4967,139		86.72	81.8	19:14:00	7		2009-01-28	2009-02-04		0			2021							66	U	97	2	1.79	285	0
	10	4	1899-12-31 05:33:08	8	1899-12-31 14:23:49	1900-01-07 19:56:58	K0 Inga komplikationer	13.1														170	4958,8473333333			81.8		7		2009-01-28	2009-02-04		0			155							66	U	97	1	2.03	248	0
	1	2	1899-12-31 00:09:13	0	1899-12-31 00:09:13	1899-12-31 00:09:13	K0 Inga komplikationer	0				3			3	3
	8	6	1899-12-31 04:44:15	6	1899-12-31 12:02:41	1900-01-05 16:46:57	K0 Inga komplikationer	0		3
	8	6	1899-12-31 04:44:15	6	1899-12-31 12:02:41	1900-01-05 16:46:57	K0 Inga komplikationer	8.2		11			11	11	2	2			18	18	730,28088888889	3725	4480,2808888889		88											3750											1.42	48
	8	6	1899-12-31 04:44:15	6	1899-12-31 12:02:41	1900-01-05 16:46:57	K0 Inga komplikationer	6.2		20			20	20	5	5			30	30	-1228,3754583333	3395	4324,2534444444		89.4											3550											1.2	48
	8	6	1899-12-31 04:44:15	6	1899-12-31 12:02:41	1900-01-05 16:46:57	K0 Inga komplikationer	4.6		16			16	16	9	9			41	41	226,97261666667		4486,9726166667		91.3							10:15:00				4260											1.05	54
	8	6	1899-12-31 04:44:15	6	1899-12-31 12:02:41	1900-01-05 16:46:57	K0 Inga komplikationer	5.2							9	9			27	27	537,91758055555	3610	4470,4162583333		92.1							24				4260	250										1.01	58
	8	6	1899-12-31 04:44:15	6	1899-12-31 12:02:41	1900-01-05 16:46:57	K0 Inga komplikationer	4.1											29	29	909,68734444444	2070	3899,6873444444		92.5							24				2990											0.93	56
	8	6	1899-12-31 04:44:15	6	1899-12-31 12:02:41	1900-01-05 16:46:57	K0 Inga komplikationer	8.8				20			6	6			45	45	3486,1803055556	2880	5566,1803055556		91.8							21:55:00				2990											0.88	67
	8	6	1899-12-31 04:44:15	6	1899-12-31 12:02:41	1900-01-05 16:46:57	K0 Inga komplikationer	11.8														2080	5316,1803055556													2080											1.05	77
	27	3	1899-12-31 04:42:40	25	1899-12-31 18:00:15	1900-01-24 22:42:55	K2 Anvnds ej. Anvnd K201 eller K202 istllet	0								11
	27	3	1899-12-31 04:42:40	25	1899-12-31 18:00:15	1900-01-24 22:42:55	K2 Anvnds ej. Anvnd K201 eller K202 istllet	11.1		13			13	13	1				22	22	576,89502777778	655	1231,8950277778		59.7							15:00:00				655											1.37	38
	27	3	1899-12-31 04:42:40	25	1899-12-31 18:00:15	1900-01-24 22:42:55	K2 Anvnds ej. Anvnd K201 eller K202 istllet	10.4		19			19	19	3				35	35	198,67138888889	1629	2601,15725		59.5							24				3875											1.77	47
	27	3	1899-12-31 04:42:40	25	1899-12-31 18:00:15	1900-01-24 22:42:55	K2 Anvnds ej. Anvnd K201 eller K202 istllet	9.1		15			15	15	1	1			21	21	-1183,0383888889	3505	2600,6107222222		61							24				4585												39
	27	3	1899-12-31 04:42:40	25	1899-12-31 18:00:15	1900-01-24 22:42:55	K2 Anvnds ej. Anvnd K201 eller K202 istllet	0		13			13	13	5				29	29	-1221,976875	4300	3873,023125		62.8							24				5095		500
	27	3	1899-12-31 04:42:40	25	1899-12-31 18:00:15	1900-01-24 22:42:55	K2 Anvnds ej. Anvnd K201 eller K202 istllet	7.5		25			25	25	4	4			35	35	-828,34361111111	3465	2476,6563888889		63.9							24				4845												33
	27	3	1899-12-31 04:42:40	25	1899-12-31 18:00:15	1900-01-24 22:42:55	K2 Anvnds ej. Anvnd K201 eller K202 istllet	9.9		26			26	26	7	7			34	34	-1122,3242666667	3315	2476,4240277778		66.5							24				3325												43
	27	3	1899-12-31 04:42:40	25	1899-12-31 18:00:15	1900-01-24 22:42:55	K2 Anvnds ej. Anvnd K201 eller K202 istllet	11.6		20			20	20	8	8			44	44	-517,18778333333	3880	3667,8122166667		67							24				4185												47
	27	3	1899-12-31 04:42:40	25	1899-12-31 18:00:15	1900-01-24 22:42:55	K2 Anvnds ej. Anvnd K201 eller K202 istllet	12.8		31			31	31	9	9			52	52	-248,98229166667		3471,4382166667		68.2							24				3705												47
	27	3	1899-12-31 04:42:40	25	1899-12-31 18:00:15	1900-01-24 22:42:55	K2 Anvnds ej. Anvnd K201 eller K202 istllet	8.5		33			33	33					48	48	-71,424916666666	3385	4668,5750833333		69.5							24				4740											1.28	51
	27	3	1899-12-31 04:42:40	25	1899-12-31 18:00:15	1900-01-24 22:42:55	K2 Anvnds ej. Anvnd K201 eller K202 istllet	7.9		37			37	37	11				42	42	-1118,1415888889	5400	5006,8584111111		70.9							24				6125											1.75	45
	27	3	1899-12-31 04:42:40	25	1899-12-31 18:00:15	1900-01-24 22:42:55	K2 Anvnds ej. Anvnd K201 eller K202 istllet	5.1		39			39	39	10				58	58	2831,4442916667	5245	8276,4442916667		72.3							24				5625		500									1.07	42
	27	3	1899-12-31 04:42:40	25	1899-12-31 18:00:15	1900-01-24 22:42:55	K2 Anvnds ej. Anvnd K201 eller K202 istllet	4.1		36			36	36	7	7			61	61	-47,074222222223	3540	8269,2615138889		73.2							24				5295											0.78	30
	27	3	1899-12-31 04:42:40	25	1899-12-31 18:00:15	1900-01-24 22:42:55	K2 Anvnds ej. Anvnd K201 eller K202 istllet	4.6		23			23	23	2				32	32	-843,34746666666	4250	4786,6525333333		69.5							24				5630											0.85	42
	27	3	1899-12-31 04:42:40	25	1899-12-31 18:00:15	1900-01-24 22:42:55	K2 Anvnds ej. Anvnd K201 eller K202 istllet	5.2		20			20	20	5	5			32	32	1399,0858611111		6414,0858611111		70.5							24				5455											1.14	44
	27	3	1899-12-31 04:42:40	25	1899-12-31 18:00:15	1900-01-24 22:42:55	K2 Anvnds ej. Anvnd K201 eller K202 istllet	9.1		25			25	25	7	7			55	55	-1024,2951861111	4805	6411,6762222222		70.3							24				5770											1.45	65
	27	3	1899-12-31 04:42:40	25	1899-12-31 18:00:15	1900-01-24 22:42:55	K2 Anvnds ej. Anvnd K201 eller K202 istllet	13.9	196	25			25	25	9				57	57	-587,31728888889	5730	4739,219175		73							24				5770												65
	27	3	1899-12-31 04:42:40	25	1899-12-31 18:00:15	1900-01-24 22:42:55	K2 Anvnds ej. Anvnd K201 eller K202 istllet	17.2	201	31			31	31	10				66	66	173,32914444444	4255	4858,3291444444		74.7							24				4685												75
	27	3	1899-12-31 04:42:40	25	1899-12-31 18:00:15	1900-01-24 22:42:55	K2 Anvnds ej. Anvnd K201 eller K202 istllet	15		29			29	29	10				60	60	-2547,7508611111	5855	4846,1291444444		73							24				6305	500	500									1.48	60
	27	3	1899-12-31 04:42:40	25	1899-12-31 18:00:15	1900-01-24 22:42:55	K2 Anvnds ej. Anvnd K201 eller K202 istllet	21.8		33			33	33	3	3			68	68	210		3756,51375		76							24				6095											1.58	61
	27	3	1899-12-31 04:42:40	25	1899-12-31 18:00:15	1900-01-24 22:42:55	K2 Anvnds ej. Anvnd K201 eller K202 istllet	22.1		31			31	31	6	8			65	65	1010,8563027778	3195	4444,8563027778		74.5							24				3580											1.71	77
	27	3	1899-12-31 04:42:40	25	1899-12-31 18:00:15	1900-01-24 22:42:55	K2 Anvnds ej. Anvnd K201 eller K202 istllet	15.1											81	81	1079,6078833333		4430,8533027778		75.4							24				3079											1.61	85
	27	3	1899-12-31 04:42:40	25	1899-12-31 18:00:15	1900-01-24 22:42:55	K2 Anvnds ej. Anvnd K201 eller K202 istllet	12	240										77	77	1271,2823527778	1845	4009,2823527778		73.8							24				2695											1.44	94
	27	3	1899-12-31 04:42:40	25	1899-12-31 18:00:15	1900-01-24 22:42:55	K2 Anvnds ej. Anvnd K201 eller K202 istllet	7							10	10			44	44	2276,6068583333	2208	5136,6068583333		74							24				2860											1.4	88
	27	3	1899-12-31 04:42:40	25	1899-12-31 18:00:15	1900-01-24 22:42:55	K2 Anvnds ej. Anvnd K201 eller K202 istllet	5.9							7				47	47	4390,565975	2205	6680,565975		70							24				2860											1.29	80
	27	3	1899-12-31 04:42:40	25	1899-12-31 18:00:15	1900-01-24 22:42:55	K2 Anvnds ej. Anvnd K201 eller K202 istllet	7.1				22	27	27	8				44	44	1961,9042916667		6554,0057527778		66.5							24				2170											1.18	83
	27	3	1899-12-31 04:42:40	25	1899-12-31 18:00:15	1900-01-24 22:42:55	K2 Anvnds ej. Anvnd K201 eller K202 istllet	9.2														905	2866,9042916667		65							04:14:00				905											1.11	80
	3	8	1899-12-31 18:38:33	0	1899-12-31 18:38:33	1899-12-31 18:38:33	K0 Inga komplikationer	0		6		36
	3	8	1899-12-31 18:38:33	0	1899-12-31 18:38:33	1899-12-31 18:38:33	K0 Inga komplikationer	3.8											38	38	1031,6951111111	3050	2843,5238888889		80.5							18:45:00				3050											1.39	96
	3	8	1899-12-31 18:38:33	0	1899-12-31 18:38:33	1899-12-31 18:38:33	K0 Inga komplikationer	0														430	1045,5524444444													530
	6	5	1899-12-31 08:32:13	5	1899-12-31 19:31:22	1900-01-05 04:03:36	K0 Inga komplikationer	15.3		20			13,5	13.5	8	8			21,5	21.5	502,63311111111	4630	5132,6331111111		112.2											4630											1.88	136
	6	5	1899-12-31 08:32:13	5	1899-12-31 19:31:22	1900-01-05 04:03:36	K0 Inga komplikationer	20.6		19			19	19	11	11			44	44	-87,937166666668		5122,0628333333		111	112							1			5210							97	M	97	5	1.81	217	0
	6	5	1899-12-31 08:32:13	5	1899-12-31 19:31:22	1900-01-05 04:03:36	K0 Inga komplikationer	21.3		23			23	23					42	42	-481,53077777777	7180	6718,4692222222		112	112							1			7200							97	M	97	4	2.54	522	0
	6	5	1899-12-31 08:32:13	5	1899-12-31 19:31:22	1900-01-05 04:03:36	K0 Inga komplikationer	22.1	2161						14	14			66	66	4083,1792916667		7906,1792916667		111.5	112						01:20:00	1			7050							97	M	97	3	2.32	450	0
	6	5	1899-12-31 08:32:13	5	1899-12-31 19:31:22	1900-01-05 04:03:36	K0 Inga komplikationer	24.9	2817			41									13291,9	3681	14901,9		111	112						24	1			3823							97	M	97	2	2.4	479	0
	6	5	1899-12-31 08:32:13	5	1899-12-31 19:31:22	1900-01-05 04:03:36	K0 Inga komplikationer	25.2											83	83		410	5506,1			112						00:45:00	1			1610							97	M	97	1		471	0
	22	3						0																		67.3							1										76	U	106	22	0.92	39	0
	26	4	1899-12-31 07:08:15	21	1899-12-31 00:07:29	1900-01-20 07:15:44	K2 Anvnds ej. Anvnd K201 eller K202 istllet	8.1		24			24	24					27	27	-57,946169530664	2995	3236,0039495134		75.1	67.3						24	1			3280							76	U	106	21		38	0
	26	4	1899-12-31 07:08:15	21	1899-12-31 00:07:29	1900-01-20 07:15:44	K2 Anvnds ej. Anvnd K201 eller K202 istllet	0		20			20	20					30	30	-382,54629549902	2980	3227,453704501		75.3	67.3						24	1			3610							76	U	106	20			0
	26	4	1899-12-31 07:08:15	21	1899-12-31 00:07:29	1900-01-20 07:15:44	K2 Anvnds ej. Anvnd K201 eller K202 istllet	9.1	127	29			29	29					47	47		3550	3411,9039960861		76.6	67.3						24	1			3610							76	U	106	19		47	0
	26	4	1899-12-31 07:08:15	21	1899-12-31 00:07:29	1900-01-20 07:15:44	K2 Anvnds ej. Anvnd K201 eller K202 istllet	9.6	206	10			10	10					14	14	-1531,0960039139	4155	3289,0001056751		79.4	67.3						24	1			4943							76	U	106	18		78	0
	26	4	1899-12-31 07:08:15	21	1899-12-31 00:07:29	1900-01-20 07:15:44	K2 Anvnds ej. Anvnd K201 eller K202 istllet	12		11			11	11					27	27	1173,8613150685	4505	4542,4299765166		80.2	67.3						24	1			5017							76	U	106	17		90	0
	26	4	1899-12-31 07:08:15	21	1899-12-31 00:07:29	1900-01-20 07:15:44	K2 Anvnds ej. Anvnd K201 eller K202 istllet	6.3	64	4			4	4					12	12	-593,80595694716	2687	4042,8359804305		79.3	67.3						24	1			4346							76	U	106	16		56	0
	26	4	1899-12-31 07:08:15	21	1899-12-31 00:07:29	1900-01-20 07:15:44	K2 Anvnds ej. Anvnd K201 eller K202 istllet	7.5	52	6			6	6					12	12	-209,18539138944	4205	5007,8146086106		79.9	67.3						24	1			4346							76	U	106	15		64	0
	26	4	1899-12-31 07:08:15	21	1899-12-31 00:07:29	1900-01-20 07:15:44	K2 Anvnds ej. Anvnd K201 eller K202 istllet	7.7		4			4	4					12	12		4960	4268,3579001957		80.3	67.3						24	1			5217							76	U	106	14		81	0
	26	4	1899-12-31 07:08:15	21	1899-12-31 00:07:29	1900-01-20 07:15:44	K2 Anvnds ej. Anvnd K201 eller K202 istllet	8.2		7			7	7					12	12	47,629254403136	4915	5340,6292544031		79.9	67.3						24	1			5293							76	U	106	13		84	0
	26	4	1899-12-31 07:08:15	21	1899-12-31 00:07:29	1900-01-20 07:15:44	K2 Anvnds ej. Anvnd K201 eller K202 istllet	12.1	425	9			9	9					20	20	178,87924776094	5310	5724,2001956947		80.3	67.3						24	1			5620							76	U	106	12		118	0
	26	4	1899-12-31 07:08:15	21	1899-12-31 00:07:29	1900-01-20 07:15:44	K2 Anvnds ej. Anvnd K201 eller K202 istllet	15.4	706	10			10	10					23	23	2892,415026764	4740	5295,3337820075		81	67.3						24	1			5445							76	U	106	11		163	0
	26	4	1899-12-31 07:08:15	21	1899-12-31 00:07:29	1900-01-20 07:15:44	K2 Anvnds ej. Anvnd K201 eller K202 istllet	12.6	475	9			9	9					26	26	1521,3857274939	1880	5201,3857274939		79	67.3						24	1			3680	500						76	U	106	10		143	0
	26	4	1899-12-31 07:08:15	21	1899-12-31 00:07:29	1900-01-20 07:15:44	K2 Anvnds ej. Anvnd K201 eller K202 istllet	8.1	518	8			8	8					17	17		3605	5141,6087274939		77.9	67.3						24	1			3680							76	U	106	9			0
	26	4	1899-12-31 07:08:15	21	1899-12-31 00:07:29	1900-01-20 07:15:44	K2 Anvnds ej. Anvnd K201 eller K202 istllet	7.5		8			8	8					17	17	2661,3909124088	2105	4933,3909124088		75.3	67.3						24	1			2272	500						76	U	106	8		84	0
	26	4	1899-12-31 07:08:15	21	1899-12-31 00:07:29	1900-01-20 07:15:44	K2 Anvnds ej. Anvnd K201 eller K202 istllet	7.5		5			5	5					12	12	-685,90886131387	4790	4594,0911386861		75.7	67.3						24	1			5280							76	U	106	7		72	0
	26	4	1899-12-31 07:08:15	21	1899-12-31 00:07:29	1900-01-20 07:15:44	K2 Anvnds ej. Anvnd K201 eller K202 istllet	4.5	297	7			7	7					12	12	-47,405476885643	3695	3707,5584768856		77	67.3						24	1			4702							76	U	106	6		58	0
	26	4	1899-12-31 07:08:15	21	1899-12-31 00:07:29	1900-01-20 07:15:44	K2 Anvnds ej. Anvnd K201 eller K202 istllet	0	66	11			11	11					17	17	407,20009037667	4475	4654,5945231144		77	67.3						24	1			4561							76	U	106	5		62	0
	26	4	1899-12-31 07:08:15	21	1899-12-31 00:07:29	1900-01-20 07:15:44	K2 Anvnds ej. Anvnd K201 eller K202 istllet	3.6	267	7			7	7					19	19		3600	4422,2000903767		75.4	67.3						24	1			3832							76	U	106	4		62	0
	26	4	1899-12-31 07:08:15	21	1899-12-31 00:07:29	1900-01-20 07:15:44	K2 Anvnds ej. Anvnd K201 eller K202 istllet	3	68	14			5	5					19	19	174,95353228962	3320	4234,9535322896		74.2	67.3						24	1			4060							76	U	106	3		71	0
	26	4	1899-12-31 07:08:15	21	1899-12-31 00:07:29	1900-01-20 07:15:44	K2 Anvnds ej. Anvnd K201 eller K202 istllet	2	100			16	14	14					37	37	1252,3587475538	3675	5242,3587475538		76.9	67.3						24	1			3990							76	U	106	2		62	0
	26	4	1899-12-31 07:08:15	21	1899-12-31 00:07:29	1900-01-20 07:15:44	K2 Anvnds ej. Anvnd K201 eller K202 istllet	3.4	115												331,598	3680	4546,598			67.3						07:10:00	1			4215							76	U	106	1		55	0
	2	2	1899-12-31 06:25:39	0	1899-12-31 06:25:39	1899-12-31 06:25:39	K0 Inga komplikationer	0		10		12
	2	2	1899-12-31 06:25:39	0	1899-12-31 06:25:39	1899-12-31 06:25:39	K0 Inga komplikationer	0							1	1					5031,8124444444	2530	7561,8124444444			60										2530							65	U	88	1		114	0
	3	8	1899-12-31 08:12:31	2	1899-12-31 14:14:58	1900-01-01 22:27:30	K0 Inga komplikationer	10.7		20			20	20	7	7			37	37	1518,0445129648	875	982,3196477017		102											2550											1.59	174
	3	8	1899-12-31 08:12:31	2	1899-12-31 14:14:58	1900-01-01 22:27:30	K0 Inga komplikationer	11.1				22			7	7			41	41	1380,8902777778	2350	4068,0445129648		103.5	97							0			2890							86	U	88	2	1.67	249	0
	3	8	1899-12-31 08:12:31	2	1899-12-31 14:14:58	1900-01-01 22:27:30	K0 Inga komplikationer	9.2														2890	4270,8902777778			97							0			2890							86	U	88	1	1.57	280	0
	2	3	1899-12-31 16:27:35	1	1899-12-31 11:03:49	1900-01-01 03:31:25	K0 Inga komplikationer	2.4		8		11	8	8					13	13	2501		2501																								0.81	44
	2	3	1899-12-31 16:27:35	1	1899-12-31 11:03:49	1900-01-01 03:31:25	K0 Inga komplikationer	0															2201
	3	6	1899-12-31 16:04:14	1	1899-12-31 15:02:29	1900-01-01 07:06:43	K0 Inga komplikationer	0		5
	3	6	1899-12-31 16:04:14	1	1899-12-31 15:02:29	1900-01-01 07:06:43	K0 Inga komplikationer	5.4		17		34			8	8			42,5	42.5	5046,2142638889	740	9456,2142638889									13:40:00				4410											0.87	88
	3	6	1899-12-31 16:04:14	1	1899-12-31 15:02:29	1900-01-01 07:06:43	K0 Inga komplikationer	6.5					17	17	7	7						4210	9445,5831111111		87.1							16:36:00				4410											1.13	105
	3	6	1899-12-31 07:52:47	1	1899-12-31 14:53:44	1899-12-31 22:46:31	K0 Inga komplikationer	0		3											-83,188777777778		1561,8112222222
	3	6	1899-12-31 07:52:47	1	1899-12-31 14:53:44	1899-12-31 22:46:31	K0 Inga komplikationer	3.9		32		26	32	32					71	71	1420,4257777778	2165	3585,4257777778		67											2165											0.73	70
	3	6	1899-12-31 07:52:47	1	1899-12-31 14:53:44	1899-12-31 22:46:31	K0 Inga komplikationer	3.4															3560,0091111111													2065											0.65	57
	3	5	1899-12-31 03:23:01	1	1899-12-31 13:28:33	1899-12-31 16:51:34	K0 Inga komplikationer	0		7
	3	5	1899-12-31 03:23:01	1	1899-12-31 13:28:33	1899-12-31 16:51:34	K0 Inga komplikationer	0		17		29	17	17	6	6			23	23	21,53		21,53		93.5
	3	5	1899-12-31 03:23:01	1	1899-12-31 13:28:33	1899-12-31 16:51:34	K0 Inga komplikationer	0													112		112
	3	2	1899-12-31 02:03:59	2	1899-12-31 12:53:33	1900-01-01 14:57:32	K0 Inga komplikationer	1.2		5									22	22	-1214,5196666667	5780	4065,0013888889													5830											0.96	56
	3	2	1899-12-31 02:03:59	2	1899-12-31 12:53:33	1900-01-01 14:57:32	K0 Inga komplikationer	1.9				8	5	5	3	3			24	24	1191,9166666667	1320	3697,8572222222		98.9							13:40:00				5710											0.85	64
	3	2	1899-12-31 02:03:59	2	1899-12-31 12:53:33	1900-01-01 14:57:32	K0 Inga komplikationer	0															1352,5433333333									02:10:00				1295
	3	6	1899-12-31 14:12:02	0	1899-12-31 14:12:02	1899-12-31 14:12:02	K0 Inga komplikationer	0				9
	3	6	1899-12-31 14:12:02	0	1899-12-31 14:12:02	1899-12-31 14:12:02	K0 Inga komplikationer	3.8		8			8	8	3	3			18	18	210,56583055556	475	685,56583055556		91.5											475											0.68	60
	3	6	1899-12-31 14:12:02	0	1899-12-31 14:12:02	1899-12-31 14:12:02	K0 Inga komplikationer	0													639,51531666667		639,51531666667
	4	5	1899-12-31 13:21:28	3	1899-12-31 13:07:48	1900-01-03 02:29:16	K0 Inga komplikationer	1.4		15			3	3	4	4			18	18	-854,36111111111	3935	95,638888888889		78.8											3992											0.69	53
	4	5	1899-12-31 13:21:28	3	1899-12-31 13:07:48	1900-01-03 02:29:16	K0 Inga komplikationer	1.5							2				26	26	3762,7075555556		8449,7075555556		78.3											4687											0.75	54
	4	5	1899-12-31 13:21:28	3	1899-12-31 13:07:48	1900-01-03 02:29:16	K0 Inga komplikationer	2.4	748			17	15	15	2				28	28	1880,3934444445	2930	7899,7075555556		77											4687	500										0.63	62
	4	5	1899-12-31 13:21:28	3	1899-12-31 13:07:48	1900-01-03 02:29:16	K0 Inga komplikationer	0														1300	3180,3934444445		70											1300	250
	6	2	1899-12-31 15:55:38	4	1899-12-31 14:11:33	1900-01-04 06:07:11	K0 Inga komplikationer	0		3
	6	2	1899-12-31 15:55:38	4	1899-12-31 14:11:33	1900-01-04 06:07:11	K0 Inga komplikationer	0		9			9	9					23,5	23.5	292,06463888889	2665	2122,2240277778													3570
	6	2	1899-12-31 15:55:38	4	1899-12-31 14:11:33	1900-01-04 06:07:11	K0 Inga komplikationer	0							6	6			23	23	-6,9211944444378		3148,0788055556		64.5							17:00:00				3155
	6	2	1899-12-31 15:55:38	4	1899-12-31 14:11:33	1900-01-04 06:07:11	K0 Inga komplikationer	0							5	5			50	50	682,95938888889	2885	3357,9593888889		64.3							24				2995
	6	2	1899-12-31 15:55:38	4	1899-12-31 14:11:33	1900-01-04 06:07:11	K0 Inga komplikationer	0				21							68	68	5087,9096944444	2330	9387,9096944444		65							24				4300
	6	2	1899-12-31 15:55:38	4	1899-12-31 14:11:33	1900-01-04 06:07:11	K0 Inga komplikationer	0														2595	9387,7156944444									16:00:00				4300	1500
	2	4	1899-12-31 02:56:23	1	1899-12-31 12:58:57	1899-12-31 15:55:20	K0 Inga komplikationer	0		18		27			4	4			36	36	148,59925	1910	608,59925													1910												64
	2	4	1899-12-31 02:56:23	1	1899-12-31 12:58:57	1899-12-31 15:55:20	K0 Inga komplikationer	0															1019,12375													1750
	3	5	1899-12-31 07:52:43	2	1899-12-31 04:09:32	1900-01-01 12:02:16	K0 Inga komplikationer	0		23			23	23					37	37												23:00:00
	3	5	1899-12-31 07:52:43	2	1899-12-31 04:09:32	1900-01-01 12:02:16	K0 Inga komplikationer	11.6		26		28	26	26	8	8			23	23	3369,8308127841	1455	4824,8308127841		73.4											1455											2.47	146
	3	5	1899-12-31 07:52:43	2	1899-12-31 04:09:32	1900-01-01 12:02:16	K0 Inga komplikationer	0														1985	3854,1419039971													1985												92
	2	8	1899-12-31 07:33:45	1	1899-12-31 14:33:39	1899-12-31 22:07:25	K0 Inga komplikationer	15		13		16	13	13	4	4			44	44	3020,6398888889	675	1348,9621111111		66											675											1.61	109
	2	8	1899-12-31 07:33:45	1	1899-12-31 14:33:39	1899-12-31 22:07:25	K0 Inga komplikationer	0															3695,6398888889			68.3							0			570							77	U	88	1	1.09	145	0
	5	3	1899-12-31 01:13:05	4	1899-12-31 10:40:52	1900-01-03 11:53:58	K0 Inga komplikationer	7.9		8			8	8	1	1			23	23	-194,23752777778	660	465,76247222222		109.4											4425											1.19	67
	5	3	1899-12-31 01:13:05	4	1899-12-31 10:40:52	1900-01-03 11:53:58	K0 Inga komplikationer	9.5		11			11	11	5	5			17	17	2494,9289638889	4265	6302,9289638889		110.6											4265											1.06	76
	5	3	1899-12-31 01:13:05	4	1899-12-31 10:40:52	1900-01-03 11:53:58	K0 Inga komplikationer	8.8							8	8			38	38	1972,6583361111	3498	6294,1785472222		110.3							20:14:00				3808											1.24	88
	5	3	1899-12-31 01:13:05	4	1899-12-31 10:40:52	1900-01-03 11:53:58	K0 Inga komplikationer	0				19			4	4			33	33	838,89526666667	2200	4170,5472694444		113.6							09:31:00				2200												83
	5	3	1899-12-31 01:13:05	4	1899-12-31 10:40:52	1900-01-03 11:53:58	K0 Inga komplikationer	0														545	365,79196666667													545
	14	4	1899-12-31 09:55:06	12	1899-12-31 15:33:25	1900-01-12 01:28:32	K0 Inga komplikationer	15.4		9																																					6.75	149
	14	4	1899-12-31 09:55:06	12	1899-12-31 15:33:25	1900-01-12 01:28:32	K0 Inga komplikationer	8.3		10			10	10					17	17	-452,477175		2833,522825		54		15:25:00									3286											2.95	65
	14	4	1899-12-31 09:55:06	12	1899-12-31 15:33:25	1900-01-12 01:28:32	K0 Inga komplikationer	7.3		16			16	16	3	3			17	17	-677,53826944445		3127,4617305556		57	63.3	24			2009-02-11			1			3805							80	M	80	12	2.45	65	0
	14	4	1899-12-31 09:55:06	12	1899-12-31 15:33:25	1900-01-12 01:28:32	K0 Inga komplikationer	0		13			13	13	4	4			20	20	-1730,0837777778		3191,9162222222		58.3	63.3	24			2009-02-11			1			4922							80	M	80	11			0
	14	4	1899-12-31 09:55:06	12	1899-12-31 15:33:25	1900-01-12 01:28:32	K0 Inga komplikationer	7.3		16			16	16	4	4			17	17	-2093,858		3098,8983055556		59.17	63.3	24			2009-02-11			1			4620							80	M	80	10	2.67	70	0
	14	4	1899-12-31 09:55:06	12	1899-12-31 15:33:25	1900-01-12 01:28:32	K0 Inga komplikationer	9.4		16			16	16	2	2			17	17	-819,25952222222		1837,9197777778		62	63.3	24			2009-02-11			1			3846							80	M	80	9	2.69	101	0
	14	4	1899-12-31 09:55:06	12	1899-12-31 15:33:25	1900-01-12 01:28:32	K0 Inga komplikationer	13		19			19	19	5	5			37	37	2180,0792722222		2495,0792722222		64.22	63.3	08:04:00			2009-02-11			1			2423							80	M	80	8	5.71	160	0
	14	4	1899-12-31 09:55:06	12	1899-12-31 15:33:25	1900-01-12 01:28:32	K0 Inga komplikationer	6.2		15			15	15	8	8			41	41	1114,3368	75	3476,3368		62.5	63.3	09:00:00			2009-02-11			1			2362							80	M	80	7	2.19	72	0
	14	4	1899-12-31 09:55:06	12	1899-12-31 15:33:25	1900-01-12 01:28:32	K0 Inga komplikationer	6.4		17			17	17					22	22	250,04858888889		3251,0485888889		61.2	63.3	24			2009-02-11			1			3001							80	M	80	6	2.11	83	0
	14	4	1899-12-31 09:55:06	12	1899-12-31 15:33:25	1900-01-12 01:28:32	K0 Inga komplikationer	4.2		12			12	12	7	7			26	26	-772,56306111111		2728,7068666667		63.3	63.3	24			2009-02-11			1			2809							80	M	80	5	1.99	68	0
	14	4	1899-12-31 09:55:06	12	1899-12-31 15:33:25	1900-01-12 01:28:32	K0 Inga komplikationer	2.6		13			13	13	7	7			37	37	-993,69348055556	210	3121,3065194444		63.8	63.3	24			2009-02-11		10:05:00	1			4115							80	M	80	4	1.74	84	0
	14	4	1899-12-31 09:55:06	12	1899-12-31 15:33:25	1900-01-12 01:28:32	K0 Inga komplikationer	2.7		17			17	17	7	7			28	28	1004,7243527778	50	8939,7243527778		66	63.3	24			2009-02-11		24	1			7935							80	M	80	3	1.52	138	0
	14	4	1899-12-31 09:55:06	12	1899-12-31 15:33:25	1900-01-12 01:28:32	K0 Inga komplikationer	7.6	142			29							53	53	9350,7585212121		9796,7585212121		67.5	63.3	19:00:00			2009-02-11		24	1			7830							80	M	80	2	2.03	284	0
	14	4	1899-12-31 09:55:06	12	1899-12-31 15:33:25	1900-01-12 01:28:32	K0 Inga komplikationer	7.5														265	8927,1202964646			63.3				2009-02-11		06:35:00	1			396							80	M	80	1	4.84	323	0
	3	9	1899-12-31 09:12:09	2	1899-12-31 12:57:25	1900-01-01 22:09:34	K0 Inga komplikationer	26.7		23					12	12			40	40	3185,3276194444	925	4110,3276194444		88.2											925											2.33	258
	3	9	1899-12-31 09:12:09	2	1899-12-31 12:57:25	1900-01-01 22:09:34	K0 Inga komplikationer	21.5				28			10	10			53	53	6481,2797666667		7136,2797666667		86	88										815							71	M	71	2	2.46	283	0
	3	9	1899-12-31 09:12:09	2	1899-12-31 12:57:25	1900-01-01 22:09:34	K0 Inga komplikationer	18.9														655	6449,1180805556			88										655							71	M	71	1			0
	2	6	1899-12-31 02:28:16	1	1899-12-31 06:09:27	1899-12-31 08:37:44	K0 Inga komplikationer	0		31		38	31	31	5	5					1000		1000									05:30:00
	2	6	1899-12-31 02:28:16	1	1899-12-31 06:09:27	1899-12-31 08:37:44	K0 Inga komplikationer	0													452	1470	2022									02:48:00				1570
	9	9	1899-12-31 11:39:24	8	1899-12-31 13:22:23	1900-01-08 01:01:47	K9 Reintubation	16.1		15			15	15					45	45	343,31522222222	1835	1766,4381194444		71.2											2495												84
	9	9	1899-12-31 11:39:24	8	1899-12-31 13:22:23	1900-01-08 01:01:47	K9 Reintubation	0		12			12	12	5	5			37	37	-595,10009444444		1719,9307388889		71.3	71							1			2720							74	U	88	8			0
	9	9	1899-12-31 11:39:24	8	1899-12-31 13:22:23	1900-01-08 01:01:47	K9 Reintubation	13		11			11	11	8	8			46	46	-72,525847222207	2200	2124,8999055556		72.7	71						10:10:00	1			3550							74	U	88	7	1.68	103	0
	9	9	1899-12-31 11:39:24	8	1899-12-31 13:22:23	1900-01-08 01:01:47	K9 Reintubation	12.7		20			20	20	9	9			48	48	-651,660925	2730	3477,4741527778		74.8	71						20:45:00	1			3550							74	U	88	6	1.92	101	0
	9	9	1899-12-31 11:39:24	8	1899-12-31 13:22:23	1900-01-08 01:01:47	K9 Reintubation	11		19			19	19	9	9			51	51	-66,914616666663	2740	3628,0853833333		73.5	71							1			3695							74	U	88	5	1.42	96	0
	9	9	1899-12-31 11:39:24	8	1899-12-31 13:22:23	1900-01-08 01:01:47	K9 Reintubation	9.2		17			17	17					40	40	1017,6410388889	3195	5157,6410388889		75.5	71						18:18:00	1			4140							74	U	88	4	1.4	119	0
	9	9	1899-12-31 11:39:24	8	1899-12-31 13:22:23	1900-01-08 01:01:47	K9 Reintubation	8.6		22			22	22	8	8			44	44	1878,8838	3690	4887,0742805556		74.3	71						24	1			4155							74	U	88	3	1.54	137	0
	9	9	1899-12-31 11:39:24	8	1899-12-31 13:22:23	1900-01-08 01:01:47	K9 Reintubation	6.5		17		18	17	17	9	9			41	41	4671,0167777778		8147,0167777778		72.7	71							1			3915							74	U	88	2	1.19	118	0
	9	9	1899-12-31 11:39:24	8	1899-12-31 13:22:23	1900-01-08 01:01:47	K9 Reintubation	5.1														2001	8125,34225			71						11:44:00	1			3476	1000						74	U	88	1		76	0
	3	9	1899-12-31 10:10:54	1	1899-12-31 20:42:59	1900-01-01 06:53:54	K0 Inga komplikationer	0		27
	3	9	1899-12-31 10:10:54	1	1899-12-31 20:42:59	1900-01-01 06:53:54	K0 Inga komplikationer	37.2				35							67,5	67.5	7523,5690416667	80	8040,5690416667													517											2.55	245
	3	9	1899-12-31 10:10:54	1	1899-12-31 20:42:59	1900-01-01 06:53:54	K0 Inga komplikationer	40.2														367	7500,8324027778													517											2.69	211
	3	3	1899-12-31 06:29:14	2	1899-12-31 15:09:43	1900-01-01 21:38:57	K0 Inga komplikationer	0		4			4	4	1	1			17	17	1977,0332388889	1380	3372,0332388889													1395
	3	3	1899-12-31 06:29:14	2	1899-12-31 15:09:43	1900-01-01 21:38:57	K0 Inga komplikationer	3.2		5		8	5	5	1	1			15	15		1395	3234,6096277778		76.8											1550											0.8	82
	3	3	1899-12-31 06:29:14	2	1899-12-31 15:09:43	1900-01-01 21:38:57	K0 Inga komplikationer	0													586,45765	1550	2136,45765													1550
	3	6	1899-12-31 16:10:14	2	1899-12-31 22:43:36	1900-01-02 14:53:51	K0 Inga komplikationer	9.7		15			13,5	13.5	4	4			20	20	-1081,5647900796	3580	2498,4352099204													3580											1.38	87
	3	6	1899-12-31 16:10:14	2	1899-12-31 22:43:36	1900-01-02 14:53:51	K0 Inga komplikationer	10.7				22			2	2			26	26	-676,31866212287		3373,6813378771													4050											1.17	102
	3	6	1899-12-31 16:10:14	2	1899-12-31 22:43:36	1900-01-02 14:53:51	K0 Inga komplikationer	10.9														4050	3372,4144712105		120											4050											1.54	109
	11	9	1899-12-31 23:17:53	9	1899-12-31 01:18:36	1900-01-09 00:36:30	K0 Inga komplikationer	0
	11	9	1899-12-31 23:17:53	9	1899-12-31 01:18:36	1900-01-09 00:36:30	K0 Inga komplikationer	14.1		38			38	38					77	77	1658,2682777778	628	2396,2682777778		62.4											2475											1.9	88
	11	9	1899-12-31 23:17:53	9	1899-12-31 01:18:36	1900-01-09 00:36:30	K0 Inga komplikationer	0		27			27	27	5	5			38	38	-118,9679	3290	3431,0321		62.4											3550
	11	9	1899-12-31 23:17:53	9	1899-12-31 01:18:36	1900-01-09 00:36:30	K0 Inga komplikationer	11.1		39			39	39					56	56	-1174,8841055556		3431,0321		62.5											3400											1.49	53
	11	9	1899-12-31 23:17:53	9	1899-12-31 01:18:36	1900-01-09 00:36:30	K0 Inga komplikationer	12.4		26			26	26	4	4			46	46	-1883,0108916667	2970	1986,9891083333		65											3870											1.48	55
	11	9	1899-12-31 23:17:53	9	1899-12-31 01:18:36	1900-01-09 00:36:30	K0 Inga komplikationer	11.2		26			23,5	23.5	5	5			51	51	-476,81131944444	3320	2273,1886805556		66.6							15:00:00				3870											1.6	58
	11	9	1899-12-31 23:17:53	9	1899-12-31 01:18:36	1900-01-09 00:36:30	K0 Inga komplikationer	7.3							10	10					731,57971388889	1785	2941,5797138889		65.5							24				2750											1.54	62
	11	9	1899-12-31 23:17:53	9	1899-12-31 01:18:36	1900-01-09 00:36:30	K0 Inga komplikationer	5.6		27			27	27					55	55	2274,0771027778	1345	5177,0771027778		67							24				2903											1.53	75
	11	9	1899-12-31 23:17:53	9	1899-12-31 01:18:36	1900-01-09 00:36:30	K0 Inga komplikationer	5.1		32		26	32	32	10	10			63	63	2671,1288777778	2383	5172,4603277778		63.5							24				2678											1.2	93
	11	9	1899-12-31 23:17:53	9	1899-12-31 01:18:36	1900-01-09 00:36:30	K0 Inga komplikationer	4.3							13	13			80	80	6910,7873666667	350	18670,787366667		62.2							23:20:00				11760	500										1.24	70
	11	9	1899-12-31 23:17:53	9	1899-12-31 01:18:36	1900-01-09 00:36:30	K0 Inga komplikationer	0															17657,176341667													11490
	4	2	1899-12-31 04:05:20	2	1899-12-31 14:11:38	1900-01-01 18:16:58	K0 Inga komplikationer	0
	4	2	1899-12-31 04:05:20	2	1899-12-31 14:11:38	1900-01-01 18:16:58	K0 Inga komplikationer	2.7		11			11	11					13	13	1330,8844666667		1410,8844666667		38.5											80											0.71	19
	4	2	1899-12-31 04:05:20	2	1899-12-31 14:11:38	1900-01-01 18:16:58	K0 Inga komplikationer	6.7		16		25	16	16	4	4			33	33	2823,3644222222		2823,3644222222																								1.09	54
	4	2	1899-12-31 04:05:20	2	1899-12-31 14:11:38	1900-01-01 18:16:58	K0 Inga komplikationer	9.3													995,36977777778		995,36977777778		37																						1.09	63
	3	2	1899-12-31 08:59:01	0	1899-12-31 08:59:01	1899-12-31 08:59:01	K0 Inga komplikationer	0				6
	3	2	1899-12-31 08:59:01	0	1899-12-31 08:59:01	1899-12-31 08:59:01	K0 Inga komplikationer	0		5			5	5	1	1					710,641	700	1410,641													750
	3	2	1899-12-31 08:59:01	0	1899-12-31 08:59:01	1899-12-31 08:59:01	K0 Inga komplikationer	0														750														750
	4	9	1899-12-31 05:42:36	3	1899-12-31 02:49:45	1900-01-02 08:32:22	K0 Inga komplikationer	0		17									14	14
	4	9	1899-12-31 05:42:36	3	1899-12-31 02:49:45	1900-01-02 08:32:22	K0 Inga komplikationer	17.4		24			24	24	4	4			24	24	-893,96539736862	2385	4621,2152907636			70							0			6330							71	M	71	3	3.57	264	0
	4	9	1899-12-31 05:42:36	3	1899-12-31 02:49:45	1900-01-02 08:32:22	K0 Inga komplikationer	14.9				27			5	5					3335,3624166667	3080	6675,3624166667			70							0			5980							71	M	71	2	2.67	258	0
	4	9	1899-12-31 05:42:36	3	1899-12-31 02:49:45	1900-01-02 08:32:22	K0 Inga komplikationer	0														840	5512,7046388889			70							0			2840							71	M	71	1			0
	2	9	1899-12-31 00:09:35	0	1899-12-31 00:09:35	1899-12-31 00:09:35	K0 Inga komplikationer	0		6
	2	9	1899-12-31 00:09:35	0	1899-12-31 00:09:35	1899-12-31 00:09:35	K0 Inga komplikationer	0				17
	52	3	1899-12-31 18:03:42	28	1899-12-31 14:36:27	1900-01-28 08:40:09	K2 Anvnds ej. Anvnd K201 eller K202 istllet	5.6		17			17	17					32	32	940,356	2680	3419,948		68							24				2680												30
	52	3	1899-12-31 18:03:42	28	1899-12-31 14:36:27	1900-01-28 08:40:09	K2 Anvnds ej. Anvnd K201 eller K202 istllet	8.5		24			24	24					49	49		2265	3405,356		68.1							24				2265												32
	52	3	1899-12-31 18:03:42	28	1899-12-31 14:36:27	1900-01-28 08:40:09	K2 Anvnds ej. Anvnd K201 eller K202 istllet	9.6		15			15	15					23	23	1432,223	2650	4157,223		67							24				2725												41
	52	3	1899-12-31 18:03:42	28	1899-12-31 14:36:27	1900-01-28 08:40:09	K2 Anvnds ej. Anvnd K201 eller K202 istllet	8.8		16			16	16					32	32	577,62127969349	2650	3327,6212796935		65.6							24				2820												37
	52	3	1899-12-31 18:03:42	28	1899-12-31 14:36:27	1900-01-28 08:40:09	K2 Anvnds ej. Anvnd K201 eller K202 istllet	7.6		26			26	26					45	45	-169,0867164751	3360	3190,9132835249		66.7							24				3360												39
	52	3	1899-12-31 18:03:42	28	1899-12-31 14:36:27	1900-01-28 08:40:09	K2 Anvnds ej. Anvnd K201 eller K202 istllet	6.2		16			16	16					45	45	-266,212	3810	3829,6029348659		67.1							24				3880												37
	52	3	1899-12-31 18:03:42	28	1899-12-31 14:36:27	1900-01-28 08:40:09	K2 Anvnds ej. Anvnd K201 eller K202 istllet	7.8		11			11	11					19	19	-23,103183908044	4155	3535,7069348659		68.7							24				4285												31
	52	3	1899-12-31 18:03:42	28	1899-12-31 14:36:27	1900-01-28 08:40:09	K2 Anvnds ej. Anvnd K201 eller K202 istllet	9.1		10			10	10					19	19	-118,81684735812		3586,1831526419		68.1							24				3705												48
	52	3	1899-12-31 18:03:42	28	1899-12-31 14:36:27	1900-01-28 08:40:09	K2 Anvnds ej. Anvnd K201 eller K202 istllet	9		9			9	9					19	19		3705	3478,8781526419		67.7							24				3705												38
	52	3	1899-12-31 18:03:42	28	1899-12-31 14:36:27	1900-01-28 08:40:09	K2 Anvnds ej. Anvnd K201 eller K202 istllet	7.6		9			9	9					19	19	140,08613894325	2850	3261,1662413793		68.8							24				3500												27
	52	3	1899-12-31 18:03:42	28	1899-12-31 14:36:27	1900-01-28 08:40:09	K2 Anvnds ej. Anvnd K201 eller K202 istllet	0		10			10	10					19	19	-825,97797318008	3180	3989,0220268199		68.1							24				4815
	52	3	1899-12-31 18:03:42	28	1899-12-31 14:36:27	1900-01-28 08:40:09	K2 Anvnds ej. Anvnd K201 eller K202 istllet	4.8		17			17	17					29	29	45,510272030651	4445	3778,2610268199		68.5							24				4815												35
	52	3	1899-12-31 18:03:42	28	1899-12-31 14:36:27	1900-01-28 08:40:09	K2 Anvnds ej. Anvnd K201 eller K202 istllet	2.3		12			12	12					21	21	178,835		4738,835		69.3							24				3395												37
	52	3	1899-12-31 18:03:42	28	1899-12-31 14:36:27	1900-01-28 08:40:09	K2 Anvnds ej. Anvnd K201 eller K202 istllet	2.9		13									29	29		4460	3974,956		69.4							24				4560												23
	52	3	1899-12-31 18:03:42	28	1899-12-31 14:36:27	1900-01-28 08:40:09	K2 Anvnds ej. Anvnd K201 eller K202 istllet	1.4				27	13	13					27	27	1070,0196398467	3963	5083,0196398467									24				4013												38
	52	3	1899-12-31 18:03:42	28	1899-12-31 14:36:27	1900-01-28 08:40:09	K2 Anvnds ej. Anvnd K201 eller K202 istllet	1.8													993,377	2530	3004,619		67							18:20:00				2630											0.57	30
	2	2	1899-12-31 13:54:43	0	1899-12-31 13:54:43	1899-12-31 13:54:43	K0 Inga komplikationer	0				26
	2	2	1899-12-31 13:54:43	0	1899-12-31 13:54:43	1899-12-31 13:54:43	K0 Inga komplikationer	0							4	4			31	31	-1645	3645	2000													3645
	3	3	1899-12-31 00:14:38	2	1899-12-31 14:57:52	1900-01-01 15:12:31	K7 Hypoxisk allvarlig hndelse	2.7		11									23	23	-616,95888888889	1880	4041,7620722222		61.7											4875											1.1	56
	3	3	1899-12-31 00:14:38	2	1899-12-31 14:57:52	1900-01-01 15:12:31	K7 Hypoxisk allvarlig hndelse	2.6				18	11	11	3	3			26	26	1674,2866666667	4875	5289,2866666667		62.1											4875											1.08	65
	3	3	1899-12-31 00:14:38	2	1899-12-31 14:57:52	1900-01-01 15:12:31	K7 Hypoxisk allvarlig hndelse	0															5283,9866666667		51											3550
	2	8	1899-12-31 02:26:11	1	1899-12-31 11:26:09	1899-12-31 13:52:20	K0 Inga komplikationer	5.5		10		13	10	10					27	27	134,957	350	1014													900											0.93	90
	2	8	1899-12-31 02:26:11	1	1899-12-31 11:26:09	1899-12-31 13:52:20	K0 Inga komplikationer	0														900	4													900
	4	5	1899-12-31 00:12:47	2	1899-12-31 11:53:26	1900-01-01 12:06:13	K0 Inga komplikationer	0		8
	4	5	1899-12-31 00:12:47	2	1899-12-31 11:53:26	1900-01-01 12:06:13	K0 Inga komplikationer	0		12			12	12					19	19	-89,919222222222	2470	2365,3850555556													2470												57
	4	5	1899-12-31 00:12:47	2	1899-12-31 11:53:26	1900-01-01 12:06:13	K0 Inga komplikationer	3.7				17			3	3			33	33			2359,0635555556													2400											0.76	54
	4	5	1899-12-31 00:12:47	2	1899-12-31 11:53:26	1900-01-01 12:06:13	K0 Inga komplikationer	0													-309,23333333333	980	670,76666666667													980
	9	6	1899-12-31 21:32:47	7	1899-12-31 17:18:53	1900-01-07 14:51:40	K0 Inga komplikationer	17.5		30			28,5	28.5					54	54	272,82586111111	1140	2482,8258611111		67.2							14:30:00				2210											3.07	142
	9	6	1899-12-31 21:32:47	7	1899-12-31 17:18:53	1900-01-07 14:51:40	K0 Inga komplikationer	15.5		22			22	22	12	12			51	51	439,32959317272	1960	2764,3295931727		66.8							24				2325											2.96	140
	9	6	1899-12-31 21:32:47	7	1899-12-31 17:18:53	1900-01-07 14:51:40	K0 Inga komplikationer	14.8		27			27	27					58	58	2144,1769610777	1760	3859,1769610777		66.8							24				2325											2.68	134
	9	6	1899-12-31 21:32:47	7	1899-12-31 17:18:53	1900-01-07 14:51:40	K0 Inga komplikationer	16.9	837	26			26	26					57	57	153,13145904251	3366	3672,3633013384		64.9							24				3466											2.72	120
	9	6	1899-12-31 21:32:47	7	1899-12-31 17:18:53	1900-01-07 14:51:40	K0 Inga komplikationer	0		26			26	26	9	9			47	47	708,0241455567	2722	3430,0241455567		65.2							24				3346
	9	6	1899-12-31 21:32:47	7	1899-12-31 17:18:53	1900-01-07 14:51:40	K0 Inga komplikationer	16.2		33			33	33					68	68	39,646189284354	2460	3385,0360622234		65.2							24				2627											2.49	112
	9	6	1899-12-31 21:32:47	7	1899-12-31 17:18:53	1900-01-07 14:51:40	K0 Inga komplikationer	17.1				19			4	4					4320,7035996445		6405,7035996445		72.5							24				2120											2.46	108
	9	6	1899-12-31 21:32:47	7	1899-12-31 17:18:53	1900-01-07 14:51:40	K0 Inga komplikationer	21.6		30			30	30	9	9			68	68	2300	2085	6394,1079157617		62.3							17:00:00				2085											2.94	133
	9	6	1899-12-31 21:32:47	7	1899-12-31 17:18:53	1900-01-07 14:51:40	K0 Inga komplikationer	0														700	2000													700
	2	4	1899-12-31 02:53:34	1	1899-12-31 01:12:49	1899-12-31 04:06:23	K0 Inga komplikationer	0		13		33
	2	4	1899-12-31 02:53:34	1	1899-12-31 01:12:49	1899-12-31 04:06:23	K0 Inga komplikationer	0													-1500	1500										03:20:00				1500
	22	4	1899-12-31 00:35:50	0	1899-12-31 00:35:50	1899-12-31 00:35:50	K0 Inga komplikationer	0	206			13	10	10					36	36	1402,626		327,42													2194
	22	4	1899-12-31 00:35:50	0	1899-12-31 00:35:50	1899-12-31 00:35:50	K0 Inga komplikationer	4.3	168												409,671	1860	3596,626													1814												102
	22	4	1899-12-31 00:35:50	0	1899-12-31 00:35:50	1899-12-31 00:35:50	K0 Inga komplikationer	0														640	1023,271													640
	7	6	1899-12-31 16:33:46	7	1899-12-31 00:19:42	1900-01-06 16:53:28	K0 Inga komplikationer	36.6		25			17,5	17.5	17	17			47,5	47.5	2100,9600527778	1100	4575,9600527778		72.1							20:40:00				2475											2.98	154
	7	6	1899-12-31 16:33:46	7	1899-12-31 00:19:42	1900-01-06 16:53:28	K0 Inga komplikationer	34.7		16			16	16					49	49	1295,2207194445	2380	4568,0568694444		70.9							24				3205											2.21	135
	7	6	1899-12-31 16:33:46	7	1899-12-31 00:19:42	1900-01-06 16:53:28	K0 Inga komplikationer	28		12			12	12					45	45	-592,08758055555	4350	4137,9124194445									24				4730											2.13	108
	7	6	1899-12-31 16:33:46	7	1899-12-31 00:19:42	1900-01-06 16:53:28	K0 Inga komplikationer	22.2		14			14	14	9	9			45	45	-83,95461944444	4060	3991,0453805556		71.3							24				4575											1.64	106
	7	6	1899-12-31 16:33:46	7	1899-12-31 00:19:42	1900-01-06 16:53:28	K0 Inga komplikationer	0							12	12			35	35	1088,1418111111		5383,3418111111		70.6							24				4295,2
	7	6	1899-12-31 16:33:46	7	1899-12-31 00:19:42	1900-01-06 16:53:28	K0 Inga komplikationer	17.5				29							44	44	6981,9783111111	4235.2	10631,978311111		67.8							24				4105,2											1.72	90
	7	6	1899-12-31 16:33:46	7	1899-12-31 00:19:42	1900-01-06 16:53:28	K0 Inga komplikationer	19.7							8	8						2415	9293,3269111111		66.2							12:15:00				3650											1.46	87
	2	8	1899-12-31 06:18:41	0	1899-12-31 06:18:41	1899-12-31 06:18:41	K0 Inga komplikationer	0		41		51
	2	8	1899-12-31 06:18:41	0	1899-12-31 06:18:41	1899-12-31 06:18:41	K0 Inga komplikationer	17.2											73	73	5696,235	285	5981,235													285											2.54	162
	3	6	1899-12-31 04:13:48	1	1899-12-31 14:19:20	1899-12-31 18:33:08	K0 Inga komplikationer	0		5
	3	6	1899-12-31 04:13:48	1	1899-12-31 14:19:20	1899-12-31 18:33:08	K0 Inga komplikationer	6.1		15		18			4	4			30	30	482,608	595	912		61.5							04:05:00				1040											0.81	88
	3	6	1899-12-31 04:13:48	1	1899-12-31 14:19:20	1899-12-31 18:33:08	K0 Inga komplikationer	0														790	1522,608		63							04:22:00				1040
	2	3	1899-12-31 22:12:43	1	1899-12-31 20:04:16	1900-01-01 18:17:00	K0 Inga komplikationer	0		5		12	5	5	6	6			22	22	737,03361666667	880	3393,8379388889									19:30:00				2865
	2	3	1899-12-31 22:12:43	1	1899-12-31 20:04:16	1900-01-01 18:17:00	K0 Inga komplikationer	3.8							8	8			26	26		2515	3386,7106055556		114.9							22:35:00				2865											1.01	91
	3	2	1899-12-31 18:49:12	1	1899-12-31 10:04:53	1900-01-01 04:54:05	K0 Inga komplikationer	0		5		14							10	10	426,1185	2380	3756,6163611111													3812
	3	2	1899-12-31 18:49:12	1	1899-12-31 10:04:53	1900-01-01 04:54:05	K0 Inga komplikationer	4.9							4	4			18	18	463,83013888889	185	3697,012													3662											1.73	79
	3	2	1899-12-31 18:49:12	1	1899-12-31 10:04:53	1900-01-01 04:54:05	K0 Inga komplikationer	0																												1450							37	U	97	1			0
	2	5	1899-12-31 08:24:56	1	1899-12-31 10:16:47	1899-12-31 18:41:44	K0 Inga komplikationer	0		7		12			3	3			20	20	681,80277777778	2195	2876,8027777778		91.8											2195
	2	5	1899-12-31 08:24:56	1	1899-12-31 10:16:47	1899-12-31 18:41:44	K0 Inga komplikationer	0															1891,5852694444													1895
	3	3	1899-12-31 23:38:09	1	1899-12-31 11:52:18	1900-01-01 11:30:28	K0 Inga komplikationer	0		2			2	2					6	6	-920,86688113164	4245	269,13311886836		101.3											4325
	3	3	1899-12-31 23:38:09	1	1899-12-31 11:52:18	1900-01-01 11:30:28	K0 Inga komplikationer	0		18		25	18	18	9	9			54	54	3720,8463416667	915	4835,8463416667		105.3							16:00:00				4205	500
	2	3						0																		101							1										106	M	106	2			0
	3	3	1899-12-31 23:38:09	1	1899-12-31 11:52:18	1900-01-01 11:30:28	K0 Inga komplikationer	0															2453,7766333333													815
	2	3						0																		101							1										106	M	106	1			0
	3	4	1899-12-31 15:23:11	2	1899-12-31 01:20:27	1900-01-01 16:43:38	K0 Inga komplikationer	0
	3	4	1899-12-31 15:23:11	2	1899-12-31 01:20:27	1900-01-01 16:43:38	K0 Inga komplikationer	0		11			9,5	9.5	1	1			28,5	28.5	1959,3565555556	1682	3841,3565555556													3220	500
	3	4	1899-12-31 15:23:11	2	1899-12-31 01:20:27	1900-01-01 16:43:38	K0 Inga komplikationer	0				14			5	5						2895	4132,9354444445													3145	500
	20	4	1899-12-31 02:40:41	19	1899-12-31 14:46:05	1900-01-18 17:26:46	K0 Inga komplikationer	0							4	4					-25,109605555555	3485	3391,7815583333		60.7											3515
	20	4	1899-12-31 02:40:41	19	1899-12-31 14:46:05	1900-01-18 17:26:46	K0 Inga komplikationer	0							5	5					545,005325	3165	4285,005325		61											3740
	20	4	1899-12-31 02:40:41	19	1899-12-31 14:46:05	1900-01-18 17:26:46	K0 Inga komplikationer	0							6	6					-237,84261111111	3065	3353,7998972222		61.1											3630
	20	4	1899-12-31 02:40:41	19	1899-12-31 14:46:05	1900-01-18 17:26:46	K0 Inga komplikationer	0		21			21	21					64	64	-452,71136111111	3190	3062,3188333333		61.9											3414
	20	4	1899-12-31 02:40:41	19	1899-12-31 14:46:05	1900-01-18 17:26:46	K0 Inga komplikationer	0		21			21	21					64	64	-1089,7558055556		2936,69975		61.5											4110
	20	4	1899-12-31 02:40:41	19	1899-12-31 14:46:05	1900-01-18 17:26:46	K0 Inga komplikationer	0		19			19	19					60	60	-2928,8220666667	4110	5006750,0012611		63.5											4110
	20	4	1899-12-31 02:40:41	19	1899-12-31 14:46:05	1900-01-18 17:26:46	K0 Inga komplikationer	0		18			18	18	10	10			64	64	-1002,8981138889		5006730,2707611		62							12:30:00				4745
	20	4	1899-12-31 02:40:41	19	1899-12-31 14:46:05	1900-01-18 17:26:46	K0 Inga komplikationer	0		20			20	20	9	9			56	56	-94,175988888886	4745	4702,8240111111		62.8							24				4797
	20	4	1899-12-31 02:40:41	19	1899-12-31 14:46:05	1900-01-18 17:26:46	K0 Inga komplikationer	0		8			8	8	8	8			30	30	173,48496388889	4475	4765,4849638889		58.6							24				4625
	20	4	1899-12-31 02:40:41	19	1899-12-31 14:46:05	1900-01-18 17:26:46	K0 Inga komplikationer	0		25			25	25					56	56	-3631,8015277778	4485	4759,2430194444		64							24				5967
	20	4	1899-12-31 02:40:41	19	1899-12-31 14:46:05	1900-01-18 17:26:46	K0 Inga komplikationer	0		16			16	16					52	52	985,73344722222	5290	4247,7334472222		68.8							24				5487
	20	4	1899-12-31 02:40:41	19	1899-12-31 14:46:05	1900-01-18 17:26:46	K0 Inga komplikationer	0		16			16	16					47	47	40,939322222223	2915	4247,2886694444		68.1							24				3264
	20	4	1899-12-31 02:40:41	19	1899-12-31 14:46:05	1900-01-18 17:26:46	K0 Inga komplikationer	0		20			20	20	6	6			57	57	492,1784	3130	3302,00835		68.3							24				3230
	20	4	1899-12-31 02:40:41	19	1899-12-31 14:46:05	1900-01-18 17:26:46	K0 Inga komplikationer	0		23			23	23	6	6			52	52	1369,4921555556	2940	4739,4921555556									24				3370
	20	4	1899-12-31 02:40:41	19	1899-12-31 14:46:05	1900-01-18 17:26:46	K0 Inga komplikationer	0		23			23	23	7	7			60	60	340,69364444444	2695	3911,7601583333									24				3135	500
	20	4	1899-12-31 02:40:41	19	1899-12-31 14:46:05	1900-01-18 17:26:46	K0 Inga komplikationer	0		24			24	24	6	6			49	49	-1114,9636888889		3125,6936444444		65.6							24				2705
	20	4	1899-12-31 02:40:41	19	1899-12-31 14:46:05	1900-01-18 17:26:46	K0 Inga komplikationer	0		16			16	16	2	2			37	37	-557,13366666667	2895	2337,8663333333		66.45							24				2895
	20	4	1899-12-31 02:40:41	19	1899-12-31 14:46:05	1900-01-18 17:26:46	K0 Inga komplikationer	0		19			19	19					48	48	2581,9647916667		4334,9647916667		67.1							24				2835
	20	4	1899-12-31 02:40:41	19	1899-12-31 14:46:05	1900-01-18 17:26:46	K0 Inga komplikationer	0		24		23	24	24	8	8			61	61	212,99210277778	1725	4251,1523777778		67.3							24				1695
	20	4	1899-12-31 02:40:41	19	1899-12-31 14:46:05	1900-01-18 17:26:46	K0 Inga komplikationer	0															1567,8923111111									02:40:00				1319
	2	6	1899-12-31 10:26:48	1	1899-12-31 14:59:43	1900-01-01 01:26:32	K0 Inga komplikationer	4.9				19			3	3			37	37	6228,5644722222	2275	525,95970277778													4285											1.05	61
	2	6	1899-12-31 10:26:48	1	1899-12-31 14:59:43	1900-01-01 01:26:32	K0 Inga komplikationer	0															10513,564472222									10:30:00				4185	500
	12	8	1899-12-31 07:27:58	11	1899-12-31 13:56:12	1900-01-10 21:24:11	K0 Inga komplikationer	11.2		13					5	5			40	40	633,9647	2496	2611,1270611111		77.3											2851											1.86	88
	12	8	1899-12-31 07:27:58	11	1899-12-31 13:56:12	1900-01-10 21:24:11	K0 Inga komplikationer	11.6		12			12	12	6	6			32	32	552,53373888889		2588,3940611111		76.7	69							0			2781							63	U	71	11	1.62	83	0
	12	8	1899-12-31 07:27:58	11	1899-12-31 13:56:12	1900-01-10 21:24:11	K0 Inga komplikationer	10.6		15			15	15	7	7			32	32	344,20011111111	2825	3169,2001111111		75.6	69							0			2825							63	U	71	10	1.85	68	0
	12	8	1899-12-31 07:27:58	11	1899-12-31 13:56:12	1900-01-10 21:24:11	K0 Inga komplikationer	10.4		18			18	18					44	44	148,05714444444	2940	3093,0571444444		74.5	69							0			2945							63	U	71	9	1.77	80	0
	12	8	1899-12-31 07:27:58	11	1899-12-31 13:56:12	1900-01-10 21:24:11	K0 Inga komplikationer	11.4		15			15	15	2	2			36	36	2763,9719277778	2300	5193,9719277778		75	69							0			2705							63	U	71	8	1.81	79	0
	12	8	1899-12-31 07:27:58	11	1899-12-31 13:56:12	1900-01-10 21:24:11	K0 Inga komplikationer	14		13			13	13	6	6			44	44	1981,1921666667		5027,6433777778		73.3	69							0			2430							63	U	71	7	1.96	82	0
	12	8	1899-12-31 07:27:58	11	1899-12-31 13:56:12	1900-01-10 21:24:11	K0 Inga komplikationer	13.6		12			12	12	3	3			36	36	-442,49936111111	2430	3741,2505		71.3	69							0			3479							63	U	71	6	2.32	80	0
	12	8	1899-12-31 07:27:58	11	1899-12-31 13:56:12	1900-01-10 21:24:11	K0 Inga komplikationer	14.4		19			19	19	4	4			44	44	-44,76936111111	3962	4017,2306388889		73.3	69							0			4062							63	U	71	5	1.81	84	0
	12	8	1899-12-31 07:27:58	11	1899-12-31 13:56:12	1900-01-10 21:24:11	K0 Inga komplikationer	12.2		17			12	12	4	4			39	39	2493,0539166667		4010,2338055556		73.3	69							0			3642							63	U	71	4	1.7	75	0
	12	8	1899-12-31 07:27:58	11	1899-12-31 13:56:12	1900-01-10 21:24:11	K0 Inga komplikationer	14.3											39	39	2281,0725277778	2360	4853,0539166667		71.4	69							0			2360							63	U	71	3	2.03	98	0
	12	8	1899-12-31 07:27:58	11	1899-12-31 13:56:12	1900-01-10 21:24:11	K0 Inga komplikationer	16.8	44			21	17	17					50	50	4453,533	1605	5953,533		73.8	69							0			1605							63	U	71	2	2.47	110	0
	12	8	1899-12-31 07:27:58	11	1899-12-31 13:56:12	1900-01-10 21:24:11	K0 Inga komplikationer	15.3															5537,0685555556			69							0			810							63	U	71	1	1.53	88	0
	7	4	1899-12-31 11:46:32	6	1899-12-31 15:08:04	1900-01-06 02:54:36	K0 Inga komplikationer	0		12			12	12					34	34	1531,5780694444	5290	2986,5780694444		106.7											5390
	7	4	1899-12-31 11:46:32	6	1899-12-31 15:08:04	1900-01-06 02:54:36	K0 Inga komplikationer	0		22			22	22	7	7			53	53	268,81673611111		4707,2989027778		110.4							12:10:00				5230
	7	4	1899-12-31 11:46:32	6	1899-12-31 15:08:04	1900-01-06 02:54:36	K0 Inga komplikationer	0		11			11	11	6	6			26	26	-303,15704166667	3325	4219,8429583333		110.1							24				4523
	7	4	1899-12-31 11:46:32	6	1899-12-31 15:08:04	1900-01-06 02:54:36	K0 Inga komplikationer	0		17					12	12			52	52	453,11695833333	3690	4213,0235833333		110.9							24				4073
	7	4	1899-12-31 11:46:32	6	1899-12-31 15:08:04	1900-01-06 02:54:36	K0 Inga komplikationer	0							7	7			36	36	1139,0010694444		4146,5846805556		111.7							24				2285
	7	4	1899-12-31 11:46:32	6	1899-12-31 15:08:04	1900-01-06 02:54:36	K0 Inga komplikationer	0				11	17	17							866,93178611111	2333	3476,3802916667		110.3							24				2353
	7	4	1899-12-31 11:46:32	6	1899-12-31 15:08:04	1900-01-06 02:54:36	K0 Inga komplikationer	0														1473	2714,5368972222		110							12:00:00				1873
	2	6	1899-12-31 12:18:45	1	1899-12-31 14:51:38	1900-01-01 03:10:23	K0 Inga komplikationer	7.1		5		20	5	5	6	7			33,5	33.5	4627,969	685	6607,969		79.2											1980											2.05	126
	2	6	1899-12-31 12:18:45	1	1899-12-31 14:51:38	1900-01-01 03:10:23	K0 Inga komplikationer	6.3														1480	6600,12055									08:55:00				1980	500										1.6	127
	7	2	1899-12-31 21:13:05	1	1899-12-31 18:40:31	1900-01-01 15:53:36	K0 Inga komplikationer	5.3											19,5	19.5	272,1	1100	1372,1													1100												58
	7	2	1899-12-31 21:13:05	1	1899-12-31 18:40:31	1900-01-01 15:53:36	K0 Inga komplikationer	3							4	4			27	27	3224,6958611111	1685	6234,6958611111		61.7							21:30:00				3010											0.74	59
	7	2	1899-12-31 21:13:05	1	1899-12-31 18:40:31	1900-01-01 15:53:36	K0 Inga komplikationer	2.8							6	6					439,55	2900	6233,4375277778		60.3							21:00:00				3010											0.44	73
	7	2	1899-12-31 21:13:05	1	1899-12-31 18:40:31	1900-01-01 15:53:36	K0 Inga komplikationer	0															879,55													240
	5	5	1899-12-31 09:12:04	4	1899-12-31 18:43:21	1900-01-04 03:55:25	K0 Inga komplikationer	15.1	765	20			12,5	12.5	13	13			43	43	367,2755	3272.2	4859,4755		86.8							13:10:00				4492,2											2.98	141
	5	5	1899-12-31 09:12:04	4	1899-12-31 18:43:21	1900-01-04 03:55:25	K0 Inga komplikationer	16	1477	10			10	10	8	8			30	30	-974,47601666666	3930	4791,5796666667		87.9							24				4880											3.02	153
	5	5	1899-12-31 09:12:04	4	1899-12-31 18:43:21	1900-01-04 03:55:25	K0 Inga komplikationer	19.5	1110	19			19	19	7	7			45	45	207,44461111111		4517,4446111111		88.5							24				4310											2.62	162
	5	5	1899-12-31 09:12:04	4	1899-12-31 18:43:21	1900-01-04 03:55:25	K0 Inga komplikationer	22.5	3000			31			8	8			29	29	3159,835125	2620	6159,835125		88							24				4310											2.4	210
	5	5	1899-12-31 09:12:04	4	1899-12-31 18:43:21	1900-01-04 03:55:25	K0 Inga komplikationer	0	3565													980	5868,9199972222									09:13:00				3000
	3	9	1899-12-31 04:01:59	2	1899-12-31 03:01:21	1900-01-01 07:03:21	K0 Inga komplikationer	0		20																						01:35:00
	3	9	1899-12-31 04:01:59	2	1899-12-31 03:01:21	1900-01-01 07:03:21	K0 Inga komplikationer	9.1	1146			41							59	59	6115,1998611111		4991,3975222222		67							24				205											2.44	227
	3	9	1899-12-31 04:01:59	2	1899-12-31 03:01:21	1900-01-01 07:03:21	K0 Inga komplikationer	7.4														125	6320,1998611111									02:40:00				205											2.01	167
	1	3	1899-12-31 06:51:46	0	1899-12-31 06:51:46	1899-12-31 06:51:46	K0 Inga komplikationer	5.6		11		13							22	22	2207,6272222222	565	2772,6272222222		83											565											0.82	80
	2	5	1899-12-31 02:13:06	0	1899-12-31 02:13:06	1899-12-31 02:13:06	K0 Inga komplikationer	0		8		22									300		1100
	2	5	1899-12-31 02:13:06	0	1899-12-31 02:13:06	1899-12-31 02:13:06	K0 Inga komplikationer	0							4	4						800	1000													800
	6	6	1899-12-31 07:54:01	5	1899-12-31 00:39:21	1900-01-04 08:33:23	K0 Inga komplikationer	0		11
	6	6	1899-12-31 07:54:01	5	1899-12-31 00:39:21	1900-01-04 08:33:23	K0 Inga komplikationer	16.1		18			18	18					63	63	1065,3605333333	85	3600,3605333333													2535											2.11	103
	6	6	1899-12-31 07:54:01	5	1899-12-31 00:39:21	1900-01-04 08:33:23	K0 Inga komplikationer	9.1		16			16	16					43	43	-357,2999	765	5867,7001		62.6											6225											1.42	80
	6	6	1899-12-31 07:54:01	5	1899-12-31 00:39:21	1900-01-04 08:33:23	K0 Inga komplikationer	9.2		11			11	11					37	37	2085,5458611111	1775	5831,2136777778		62.7											6225											1.2	90
	6	6	1899-12-31 07:54:01	5	1899-12-31 00:39:21	1900-01-04 08:33:23	K0 Inga komplikationer	10.8		7		17	7	7	7	7			39	39	7092,0156166667		3980,6056861111		62											2015											1.81	111
	6	6	1899-12-31 07:54:01	5	1899-12-31 00:39:21	1900-01-04 08:33:23	K0 Inga komplikationer	0														1815	9107,0156166667													2015	1500
	4	5	1899-12-31 23:32:02	2	1899-12-31 11:15:46	1900-01-02 10:47:49	K0 Inga komplikationer	6.6											21	21	-410,58166666667	5055	3204,727													5055											2.11	188
	4	5	1899-12-31 23:32:02	2	1899-12-31 11:15:46	1900-01-02 10:47:49	K0 Inga komplikationer	9.6				23			5	5			27	27	-7,9327777777853	3030	1835,9766666667		77							16:10:00				4755											2.41	217
	4	5	1899-12-31 23:32:02	2	1899-12-31 11:15:46	1900-01-02 10:47:49	K0 Inga komplikationer	10.9											40	40	2981,1944444444		3211,1944444444		65.4							22:45:00				2885											2.58	218
	4	5	1899-12-31 23:32:02	2	1899-12-31 11:15:46	1900-01-02 10:47:49	K0 Inga komplikationer	0														230	2204,5555555556													230
	2	3	1899-12-31 18:26:25	1	1899-12-31 11:15:11	1900-01-01 05:41:37	K0 Inga komplikationer	3.6				11							26,5	26.5	1969,2912	3710	5679,2912													3710											1.32	72
	2	3	1899-12-31 18:26:25	1	1899-12-31 11:15:11	1900-01-01 05:41:37	K0 Inga komplikationer	0							7	7							5659,6573111111													3640
	6	6	1899-12-31 18:42:30	4	1899-12-31 16:57:15	1900-01-04 11:39:45	K0 Inga komplikationer	0		26			25,5	25.5	9	9			63,5	63.5	-100,24683333333	690	589,75316666667									14:59:00				2145
	6	6	1899-12-31 18:42:30	4	1899-12-31 16:57:15	1900-01-04 11:39:45	K0 Inga komplikationer	23.7		26			26	26	8	8			68	68	-998,03496944445	2145	2011,9650305556		68.3							24				3010											1.73	114
	6	6	1899-12-31 18:42:30	4	1899-12-31 16:57:15	1900-01-04 11:39:45	K0 Inga komplikationer	21.8		33			33	33	12	12			74	74	895,08695833333	2785	4305,0869583333		70.9							24				3410											1.99	152
	6	6	1899-12-31 18:42:30	4	1899-12-31 16:57:15	1900-01-04 11:39:45	K0 Inga komplikationer	17.7	266	26		27	26	26					62	62	776,152	3285	4293,7107638889		67							24				3410											1.66	164
	6	6	1899-12-31 18:42:30	4	1899-12-31 16:57:15	1900-01-04 11:39:45	K0 Inga komplikationer	0							10	10					-200	1825	3356,152									18:40:00				2580
	6	6	1899-12-31 18:42:30	4	1899-12-31 16:57:15	1900-01-04 11:39:45	K0 Inga komplikationer	0														200														200
	2	6	1899-12-31 05:42:16	0	1899-12-31 05:42:16	1899-12-31 05:42:16	K0 Inga komplikationer	0				40
	2	6	1899-12-31 05:42:16	0	1899-12-31 05:42:16	1899-12-31 05:42:16	K0 Inga komplikationer	0													1057,64		1057,64									09:47:00
	2	2	1899-12-31 05:23:32	1	1899-12-31 11:04:01	1899-12-31 16:27:33	K0 Inga komplikationer	2.1		5		14	5	5	4	4			13	13	1830,9077777778		0,00022222222242263													1215											0.42	61
	2	2	1899-12-31 05:23:32	1	1899-12-31 11:04:01	1899-12-31 16:27:33	K0 Inga komplikationer	0														1215	3045,9077777778									05:25:00				1215
	5	8	1899-12-31 00:46:17	4	1899-12-31 16:31:57	1900-01-03 17:18:14	K0 Inga komplikationer	0													42,903333333334	260	65,903333333334									15:25:00				1160
	5	8	1899-12-31 00:46:17	4	1899-12-31 16:31:57	1900-01-03 17:18:14	K0 Inga komplikationer	0													465,55071666667		141,26455555556									24				1994
	5	8	1899-12-31 00:46:17	4	1899-12-31 16:31:57	1900-01-03 17:18:14	K0 Inga komplikationer	0		5			5	5		7			20	20	12789,920977778	1344	14579,920977778		106.8							24				1790
	5	8	1899-12-31 00:46:17	4	1899-12-31 16:31:57	1900-01-03 17:18:14	K0 Inga komplikationer	0				14			7				36	36	8765,1225111111	265	14337,150844444		101.8							24				1640
	5	8	1899-12-31 00:46:17	4	1899-12-31 16:31:57	1900-01-03 17:18:14	K0 Inga komplikationer	0															9029,8141222222									00:46:00				195
	5	9	1899-12-31 23:50:23	3	1899-12-31 19:16:28	1900-01-03 19:06:51	K0 Inga komplikationer	32.3		42			42	42	17	17			76	76	1005,0738055556	450	2695,0738055556		86							18:02:00				1690											4.33	419
	5	9	1899-12-31 23:50:23	3	1899-12-31 19:16:28	1900-01-03 19:06:51	K0 Inga komplikationer	23.5		34			34	34	15	15			70	70	4007,2442388889	1435	5842,2442388889		82.5							24				1835											2.75	292
	5	9	1899-12-31 23:50:23	3	1899-12-31 19:16:28	1900-01-03 19:06:51	K0 Inga komplikationer	18.1		32		34	30	30	12	12			66	66	5208,5603472222		7360,5603472222		76.5							24				2152											1.91	218
	5	9	1899-12-31 23:50:23	3	1899-12-31 19:16:28	1900-01-03 19:06:51	K0 Inga komplikationer	11.5							14	14					1274,0724722222	1952	7337,7354472222		75.6							23:50:00				2152											1.18	167
	5	9	1899-12-31 23:50:23	3	1899-12-31 19:16:28	1900-01-03 19:06:51	K0 Inga komplikationer	0														475	1880,4160555556													475
	1	8	1899-12-31 07:40:40	0	1899-12-31 07:40:40	1899-12-31 07:40:40	K0 Inga komplikationer	8		21		25	21	21	2	2			42	42	1207		1207																								2.04	144
	3	6	1899-12-31 11:47:33	1	1899-12-31 20:40:44	1900-01-01 08:28:17	K0 Inga komplikationer	0		10
	3	6	1899-12-31 11:47:33	1	1899-12-31 20:40:44	1900-01-01 08:28:17	K0 Inga komplikationer	32.3	130	25		26	25	25	10	10			63	63	6954,1683333333	1675	7679,1683333333		91.8											1675											2.1	169
	3	6	1899-12-31 11:47:33	1	1899-12-31 20:40:44	1900-01-01 08:28:17	K0 Inga komplikationer	31.1	451														6191,6625805556			90							0			700							97	M	97	1	1.82	161	0
	1	3	1899-12-31 08:37:24	0	1899-12-31 08:37:24	1899-12-31 08:37:24	K0 Inga komplikationer	0		3		5	3	3					8	8	208,133		208,133
	2	8	1899-12-31 06:09:30	0	1899-12-31 06:09:30	1899-12-31 06:09:30	K0 Inga komplikationer	0		21		24									4093,8668777778		5373,8668777778
	2	8	1899-12-31 06:09:30	0	1899-12-31 06:09:30	1899-12-31 06:09:30	K0 Inga komplikationer	7.5											49	49		1280	5323,8668777778									12:20:00				1280											1.42	118
	2	4	1899-12-31 05:50:01	0	1899-12-31 05:50:01	1899-12-31 05:50:01	K0 Inga komplikationer	0		5		6									-895		805
	2	4	1899-12-31 05:50:01	0	1899-12-31 05:50:01	1899-12-31 05:50:01	K0 Inga komplikationer	0							1	1						1700	305													1700
	3	4	1899-12-31 19:16:17	1	1899-12-31 12:10:28	1900-01-01 07:26:46	K0 Inga komplikationer	1.8		9		25							35,5	35.5	733,60526944444	4725	5458,6052694444													4725											0.59	66
	3	4	1899-12-31 19:16:17	1	1899-12-31 12:10:28	1900-01-01 07:26:46	K0 Inga komplikationer	3.2													950		5335,1218583333		87.2							19:00:00				4545											0.76	54
	3	4	1899-12-31 19:16:17	1	1899-12-31 12:10:28	1900-01-01 07:26:46	K0 Inga komplikationer	0														350														350
	3	5	1899-12-31 12:36:25	2	1899-12-31 16:30:09	1900-01-02 05:06:34	K0 Inga komplikationer	2.8	1168										20,5	20.5	1418,9616083333	1025	890,8411		64.7											2925											0.57	51
	3	5	1899-12-31 12:36:25	2	1899-12-31 16:30:09	1900-01-02 05:06:34	K0 Inga komplikationer	4.9	1812			16			3	3			32	32	6886,633625	2625	4343,9616083333		64.8											4455												53
	3	5	1899-12-31 12:36:25	2	1899-12-31 16:30:09	1900-01-02 05:06:34	K0 Inga komplikationer	6.8														1455	11341,633625														1000											76
	2	2	1899-12-31 05:06:09	1	1899-12-31 10:08:35	1899-12-31 15:14:45	K0 Inga komplikationer	1.5		5		6	5	5	1	1			17	17	1037,9902777778		2527,9902777778													1490											0.53	57
	2	2	1899-12-31 05:06:09	1	1899-12-31 10:08:35	1899-12-31 15:14:45	K0 Inga komplikationer	0														1450	1526,8604166667													1490
	31	5	1899-12-31 11:50:37	16	1899-12-31 18:56:12	1900-01-16 06:46:50	K0 Inga komplikationer	11.4		23			23	23					42	42	2,7634555555551		3107,7634555556		89.8							24				3105											1.86	83
	31	5	1899-12-31 11:50:37	16	1899-12-31 18:56:12	1900-01-16 06:46:50	K0 Inga komplikationer	9.9		20			20	20	8	8			41	41	954,12655833334	2705	4981,1265583333		93.3							24				4027											2.36	89
	31	5	1899-12-31 11:50:37	16	1899-12-31 18:56:12	1900-01-16 06:46:50	K0 Inga komplikationer	13.5		19			19	19	10	10			50	50	1696,9323833333		4971,8178194444		93							24				3927												111
	31	5	1899-12-31 11:50:37	16	1899-12-31 18:56:12	1900-01-16 06:46:50	K0 Inga komplikationer	16.8		18			18	18					40	40	-1030,7147722222	2495	5059,2852277778									24				6090											2.56	126
	31	5	1899-12-31 11:50:37	16	1899-12-31 18:56:12	1900-01-16 06:46:50	K0 Inga komplikationer	18.7		19			19	19	12	12			54	54	660,46800555555	4835	4748,1772722222		93							24				6090											2.42	112
	31	5	1899-12-31 11:50:37	16	1899-12-31 18:56:12	1900-01-16 06:46:50	K0 Inga komplikationer	22.6		33			33	33					70	70	-796,72279166667	3335	4527,43045		93.7							24				3735											2.6	153
	31	5	1899-12-31 11:50:37	16	1899-12-31 18:56:12	1900-01-16 06:46:50	K0 Inga komplikationer	21		30			30	30					58	58	-907,261		3737,739		94.3							24				4645											3.09	159
	31	5	1899-12-31 11:50:37	16	1899-12-31 18:56:12	1900-01-16 06:46:50	K0 Inga komplikationer	18.6		17			17	17					36	36	2780,8495222222	4590	5850,8495222222		94.7							24				4595												133
	31	5	1899-12-31 11:50:37	16	1899-12-31 18:56:12	1900-01-16 06:46:50	K0 Inga komplikationer	17.2		29			29	29					44	44	974,16356944445	3070	5274,6371833333		92.4							24				3070											1.99	142
	31	5	1899-12-31 11:50:37	16	1899-12-31 18:56:12	1900-01-16 06:46:50	K0 Inga komplikationer	14.4		16			16	16					31	31	-334,426275		3633,3880694444		91.4							24				3160												109
	31	5	1899-12-31 11:50:37	16	1899-12-31 18:56:12	1900-01-16 06:46:50	K0 Inga komplikationer	11.8	75	11			11	11	5	5			29	29	-765,82227777778	3120	2899,1777222222		91.3							24				3665											1.88	87
	31	5	1899-12-31 11:50:37	16	1899-12-31 18:56:12	1900-01-16 06:46:50	K0 Inga komplikationer	11.6		19			19	19					40	40	-672,65491944444	3745	3077,3450805556		92							24				3750											1.61	85
	31	5	1899-12-31 11:50:37	16	1899-12-31 18:56:12	1900-01-16 06:46:50	K0 Inga komplikationer	0		16			16	16	6	6			30	30	954,31552777778		4089,3155277778		92.5							24				3590
	31	5	1899-12-31 11:50:37	16	1899-12-31 18:56:12	1900-01-16 06:46:50	K0 Inga komplikationer	11.7		15			15	15					36	36	-84,815666666668	3130	4083,7616		91							24				3135											1.35	88
	31	5	1899-12-31 11:50:37	16	1899-12-31 18:56:12	1900-01-16 06:46:50	K0 Inga komplikationer	8		12			12	12	4	4			22	22	-940,1208	2970	2742,9300833333		88.9							24				2980											1.44	71
	31	5	1899-12-31 11:50:37	16	1899-12-31 18:56:12	1900-01-16 06:46:50	K0 Inga komplikationer	6.2		17			17	17					30	30	-855,34221111111	3355	2885,6577888889		91.4							24				3741											1.17	65
	31	5	1899-12-31 11:50:37	16	1899-12-31 18:56:12	1900-01-16 06:46:50	K0 Inga komplikationer	5.2	38	14		25	14	14	7	7			29	29	2929,2481222222	3890	7019,2481222222		93.7							24				4090											0.87	67
	31	5	1899-12-31 11:50:37	16	1899-12-31 18:56:12	1900-01-16 06:46:50	K0 Inga komplikationer	0															7017,0604833333		94.5							10:30:00				3750
	2	8	1899-12-31 11:48:17	1	1899-12-31 14:16:33	1900-01-01 02:04:51	K0 Inga komplikationer	5.4		14		18	11,5	11.5	1	1			40,5	40.5	127,50511111111	2250	732,50511111111		82.2											2420											1.24	66
	2	8	1899-12-31 11:48:17	1	1899-12-31 14:16:33	1900-01-01 02:04:51	K0 Inga komplikationer	7.7															2170,0121388889													2100												68
	4	8	1899-12-31 10:39:37	2	1899-12-31 14:46:59	1900-01-02 01:26:36	K0 Inga komplikationer	0		31
	4	8	1899-12-31 10:39:37	2	1899-12-31 14:46:59	1900-01-02 01:26:36	K0 Inga komplikationer	30.2		5					2	2			76	76	-303,91863888889	3055	2404,2089166667		121											3055											3.09	242
	4	8	1899-12-31 10:39:37	2	1899-12-31 14:46:59	1900-01-02 01:26:36	K0 Inga komplikationer	32.9				24	31	31					57	57	66,667999999998	4375	4441,668		121.3							20:03:00				4375											3.64	320
[truncated: 7,651 more rows]
[truncated: 48 more columns]
